# Supplementary material for: Psychological factors in adherence to COVID-19 public health restrictions in Italy: A path model testing depressed mood, anxiety, and co-rumination via cellphone
Source: PLoS One. 2022 Dec 2;17(12):e0278628. doi: 10.1371/journal.pone.0278628 (PMC9718386; doi:10.1371/journal.pone.0278628)
Supplement: S1 Data — (CSV) [file pone.0278628.s001.csv]

ResponseId	Gender	Age	Relship	HighEd	Income	Depr_Sum	Depr_Mean	Anx_Sum	Anx_Mean	CPC_Sum	CPC_Mean	Adher_Sum	Adher_Mean
R_tKEqFaS60N8Q1rz	2		1	2		26	1,23809523809524	33	1,57142857142857	57	2,11111111111111	43	3,90909090909091
R_3MhhLKZAAoXiQMa	2		1	2		31	1,47619047619048	32	1,52380952380952	100	3,7037037037037	47	4,27272727272727
R_28UnfNULkLIFlms	1		5	2		44	2,0952380952381	51	2,42857142857143	92	3,40740740740741	47	4,27272727272727
R_28Gq712llSTDqMg	1		1	2		50	2,38095238095238	36	1,71428571428571	71	2,62962962962963	44	4
R_3Oq3mr6nRTvKsOG	1		1	2		24	1,14285714285714	38	1,80952380952381	51	1,88888888888889	45	4,09090909090909
R_1IKSHrf4e5K5HGO	2		1	2		34	1,61904761904762	40	1,9047619047619	49	1,81481481481481	51	4,63636363636364
R_ulyMTEXOsJgR26Z	2	18	1	3		6	,285714285714286	21	1	66	2,44444444444444	45	4,09090909090909
R_0GLuaGCdQ6GpWox	1	18	1	3		44	2,0952380952381	51	2,42857142857143	98	3,62962962962963	50	4,54545454545455
R_1BXiqaIuGQhs0hz	2	18	5	2		31	1,47619047619048	30	1,42857142857143	75	2,77777777777778	48	4,36363636363636
R_28ODYv4UO7lGAP0	2	18	1	3		36	1,71428571428571	31	1,47619047619048	91	3,37037037037037	45	4,09090909090909
R_1C1tIgvbRu8uWGf	1	18	5	2		43	2,04761904761905	30	1,42857142857143	106	3,92592592592593	37	3,36363636363636
R_rd6PP6N2GbhHjX3	2	18	1	3		76	3,61904761904762	46	2,19047619047619	86	3,18518518518519	46	4,18181818181818
R_272UwZamF9oszej	1	18	1	3		48	2,28571428571429	41	1,95238095238095	117	4,33333333333333	46	4,18181818181818
R_27dqPRDnnLvizvD	1	18	1	2		36	1,71428571428571	27	1,28571428571429	70	2,59259259259259	47	4,27272727272727
R_1HjEQyfpsJmKAKL	2	18	1	2		48	2,28571428571429	36	1,71428571428571	88	3,25925925925926	45	4,09090909090909
R_32L8KM6wwz8arDK	1	18	3	3		25	1,19047619047619	30	1,42857142857143	42	1,55555555555556	41	3,72727272727273
R_3hgnZpsmqK2Um0P	1	18	1	3		16	,761904761904762	31	1,47619047619048	96	3,55555555555556	44	4
R_2OGZOHCOy9tIUXZ	1	18	2	2		17	,80952380952381	24	1,14285714285714	86	3,18518518518519	43	3,90909090909091
R_1JWoFWoIoLaLyP5	1	18	1	2		44	2,0952380952381	38	1,80952380952381	106	3,92592592592593	33	3
R_2BqydtkeOoTFpOE	2	18	1	2		25	1,19047619047619	35	1,66666666666667	73	2,7037037037037	38	3,45454545454545
R_UhmrRowaOSYIBIl	1	18	1	2		42	2	61	2,9047619047619	95	3,51851851851852	38	3,45454545454545
R_3Es9iEaWnalaAzF	1	18	1	2		25	1,19047619047619	29	1,38095238095238	83	3,07407407407407	43	3,90909090909091
R_2ZEvm8e3KbzfDjR	2	18	1	3		68	3,23809523809524	46	2,19047619047619	109	4,03703703703704	47	4,27272727272727
R_1jiBjzqml2LW4fY	2	18	1	3		32	1,52380952380952	33	1,57142857142857	107	3,96296296296296	41	3,72727272727273
R_2Ttv0ljlDG1tBUc	2	18	1	2		29	1,38095238095238	33	1,57142857142857	117	4,33333333333333	43	3,90909090909091
R_1OizCBaSzekVwGI	2	18	1	3		26	1,23809523809524	43	2,04761904761905	88	3,25925925925926	50	4,54545454545455
R_3EWpRUJwOs9ecTh	2	18	1	2		60	2,85714285714286	43	2,04761904761905	74	2,74074074074074	44	4
R_3iKlM6BYJfEX1Bk	1	18	2	2		37	1,76190476190476	38	1,80952380952381	87	3,22222222222222	40	3,63636363636364
R_2rCDUrTl5K4itq1	1	18	1	3		17	,80952380952381	33	1,57142857142857	108	4	53	4,81818181818182
R_1l6LAjNmLmwsIK1	2	18	1	3		57	2,71428571428571	58	2,76190476190476	66	2,44444444444444	44	4
R_1gpYRzl6MmNEqKf	1	18	2	3		33	1,57142857142857	47	2,23809523809524	95	3,51851851851852	54	4,90909090909091
R_Av7djPYlQH1b7Pz	2	18	1	3		36	1,71428571428571	36	1,71428571428571	75	2,77777777777778	46	4,18181818181818
R_2CxlO3V1EUScA12	1	18	1	2		53	2,52380952380952	32	1,52380952380952	81	3	35	3,18181818181818
R_336VVbYFrgEett2	2	18	1	2		52	2,47619047619048	53	2,52380952380952	87	3,22222222222222	37	3,36363636363636
R_WBuAlabOWCnDvZT	2	18	1	3		46	2,19047619047619	35	1,66666666666667	54	2	44	4
R_33dr0BSqD2xCIcC	2	18	1	2		39	1,85714285714286	40	1,9047619047619	102	3,77777777777778	34	3,09090909090909
R_2zCo7IrlbUewxce	1	18	1	2		32	1,52380952380952	43	2,04761904761905	77	2,85185185185185	49	4,45454545454545
R_1QrXeqtgknnTfnS	2	18	1	3		25	1,19047619047619	34	1,61904761904762	102	3,77777777777778	54	4,90909090909091
R_2ARn5N9GsqR69hS	2	18	1	2		41	1,95238095238095	34	1,61904761904762	67	2,48148148148148	40	3,63636363636364
R_2uQW0AoxpXKKJyk	2	18	1	2		40	1,9047619047619	34	1,61904761904762	95	3,51851851851852	51	4,63636363636364
R_5aS3aQUcAnbLSpP	2	18	1	3		57	2,71428571428571	54	2,57142857142857	118	4,37037037037037	46	4,18181818181818
R_3KZ87feWOgYMp7n	2	18	1	3		23	1,0952380952381	27	1,28571428571429	81	3	45	4,09090909090909
R_3ET1cRi9llq21FW	2	18	1	2		46	2,19047619047619	40	1,9047619047619	75	2,77777777777778	41	3,72727272727273
R_3I4t8hMFMVCXr24	2	18	1	3		53	2,52380952380952	55	2,61904761904762	96	3,55555555555556	45	4,09090909090909
R_1GO0aau9rHbT4xU	2	18	1	2		30	1,42857142857143	39	1,85714285714286	116	4,2962962962963	43	3,90909090909091
R_1JPC6VQAiqcRsyy	2	18	2	3		33	1,57142857142857	25	1,19047619047619	90	3,33333333333333	48	4,36363636363636
R_1110Mz3fsJ9Q8Ez	1	18	1	2		62	2,95238095238095	31	1,47619047619048	60	2,22222222222222	32	2,90909090909091
R_2WwnlMmlPyYlguU	1	18	1	3		30	1,42857142857143	31	1,47619047619048	62	2,2962962962963	43	3,90909090909091
R_3fwK2xCO5g9t2zn	2	18	1	3		46	2,19047619047619	50	2,38095238095238	107	3,96296296296296	42	3,81818181818182
R_1ezaCeZqfpV9uyU	2	18	1	3		47	2,23809523809524	44	2,0952380952381	108	4	42	3,81818181818182
R_3OoyFoIXDt7fM00	1	18	1	2	1	19	,904761904761905	29	1,38095238095238	87	3,22222222222222	40	3,63636363636364
R_3lSvC5fjn1zUD9U	1	18	1	2		30	1,42857142857143	27	1,28571428571429	52	1,92592592592593	40	4
R_3QStmQZqOJds0Ju	2	18	1	3		41	1,95238095238095	38	1,80952380952381	134	4,96296296296296	47	4,7
R_QoYHSs5w3BOi8eZ	2	19	1	3		54	2,57142857142857	30	1,42857142857143	96	3,55555555555556	47	4,27272727272727
R_3nd3vkYMBBkhRDS	2	19	1	3		67	3,19047619047619	66	3,14285714285714	91	3,37037037037037	48	4,36363636363636
R_PuNsg3VTdUJe70R	2	19	1	3		36	1,71428571428571	50	2,38095238095238	65	2,40740740740741	44	4
R_1EhbDB0ZEztiIWz	2	19	1	3		15	,714285714285714	29	1,38095238095238	93	3,44444444444444	50	4,54545454545455
R_2Vf4C5dMhlOguvT	2	19	1	3		24	1,14285714285714	38	1,80952380952381	70	2,59259259259259	45	4,09090909090909
R_2SAFdzZ8eaLfZWA	2	19	1	3		51	2,42857142857143	48	2,28571428571429	56	2,07407407407407	43	3,90909090909091
R_1l4AKA75DjejMEa	2	19	1	3		36	1,71428571428571	34	1,61904761904762	81	3	46	4,18181818181818
R_1IN0hmutLj2RkFS	2	19	1	3		19	,904761904761905	28	1,33333333333333	108	4	46	4,18181818181818
R_XXIACwi0T79d8u5	1	19	1	3		48	2,28571428571429	45	2,14285714285714	79	2,92592592592593	38	3,45454545454545
R_2rjZx1Jyq9en62z	2	19	1	3		28	1,33333333333333	31	1,47619047619048	103	3,81481481481481	41	3,72727272727273
R_0B1dTCmenLvbGSZ	1	19	1	5		33	1,57142857142857	39	1,85714285714286	39	1,44444444444444	42	3,81818181818182
R_3nOgCwJMeOuCah9	1	19	1	3		37	1,76190476190476	27	1,28571428571429	81	3	52	4,72727272727273
R_3MDQNVSFVyy6GHo	2	19	1	3		54	2,57142857142857	46	2,19047619047619	46	1,7037037037037	36	3,27272727272727
R_2vkyD2QuwWsZHY0	2	19	1	3		30	1,42857142857143	41	1,95238095238095	107	3,96296296296296	48	4,36363636363636
R_eOISch8E6Z3CW6R	1	19	1	3		18	,857142857142857	25	1,19047619047619	53	1,96296296296296	42	3,81818181818182
R_1MYe4HpCwOgr5nk	1	19	1	4		27	1,28571428571429	27	1,28571428571429	80	2,96296296296296	43	3,90909090909091
R_299UkCaXnwPvGjP	1	19	1	2		31	1,47619047619048	34	1,61904761904762	87	3,22222222222222	48	4,36363636363636
R_1r6L8LYztWdCJdR	2	19	1	3		22	1,04761904761905	26	1,23809523809524	52	1,92592592592593	44	4
R_1rdnvkKDTfQcKf8	2	19	1	3		57	2,71428571428571	54	2,57142857142857	115	4,25925925925926	46	4,18181818181818
R_0NEIbIzzgeBhSFz	2	19	1	3		16	,761904761904762	38	1,80952380952381	120	4,44444444444444	52	4,72727272727273
R_1NrFr8XjUvBaVb9	2	19	1	3		60	2,85714285714286	58	2,76190476190476	102	3,77777777777778	21	1,90909090909091
R_cOveuZWkEGbjSIp	2	19	1	3		40	1,9047619047619	29	1,38095238095238	102	3,77777777777778	38	3,45454545454545
R_3fwzckxoCpTJFMU	2	19	1	3		28	1,33333333333333	30	1,42857142857143	42	1,55555555555556	50	4,54545454545455
R_10osvzwrhN2ecEE	2	19	1	3		34	1,61904761904762	45	2,14285714285714	68	2,51851851851852	48	4,36363636363636
R_1n2CVOmmzbm1oTw	2	19	1	3		43	2,04761904761905	45	2,14285714285714	103	3,81481481481481	38	3,45454545454545
R_svtGUXIEEPrfaed	2	19	1	3		31	1,47619047619048	33	1,57142857142857	57	2,11111111111111	47	4,27272727272727
R_3iO8RMnhsHDxCMs	2	19	1	3		49	2,33333333333333	30	1,42857142857143	50	1,85185185185185	44	4
R_1gc2aO4Y1w2rbIt	2	19	1	3		36	1,71428571428571	24	1,14285714285714	83	3,07407407407407	45	4,09090909090909
R_BP9BKKOKtzbSpd7	2	19	1	3		54	2,57142857142857	48	2,28571428571429	65	2,40740740740741	44	4
R_2wt5izlM269y7wj	2	19	1	3		50	2,38095238095238	28	1,33333333333333	65	2,40740740740741	46	4,18181818181818
R_UuKhFwSXKhy189H	1	19	1	2		49	2,33333333333333	44	2,0952380952381	79	2,92592592592593	48	4,36363636363636
R_4IOCKoPdFAKL3Mt	1	19	1	3		28	1,33333333333333	40	1,9047619047619	94	3,48148148148148	39	3,54545454545455
R_1l3nUWKCr7mSw9P	2	19	1	3		54	2,57142857142857	57	2,71428571428571	87	3,22222222222222	52	4,72727272727273
R_1qfiphzn9V6b08a	2	19	1	3		29	1,38095238095238	42	2	60	2,22222222222222	40	3,63636363636364
R_2aKYhXm22ywC1Q7	2	19	1	3		26	1,23809523809524	31	1,47619047619048	93	3,44444444444444	48	4,36363636363636
R_6GvhOrNQjzc2vN7	2	19	1	3		30	1,42857142857143	29	1,38095238095238	97	3,59259259259259	46	4,18181818181818
R_2dgdFv7XxQ5qTm5	2	19	1	3		23	1,0952380952381	21	1	75	2,77777777777778	39	3,54545454545455
R_OkAByD9iS6Z4lvH	2	19	1	3		53	2,52380952380952	37	1,76190476190476	89	3,2962962962963	49	4,45454545454545
R_vi9tLGj63LgHyKZ	2	19	1	3		17	,80952380952381	36	1,71428571428571	34	1,25925925925926	45	4,09090909090909
R_uxl0H4Xe6unzv3z	2	19	1	3		48	2,28571428571429	38	1,80952380952381	64	2,37037037037037	42	3,81818181818182
R_T2e6WaSpuaIspyN	1	19	1	3		53	2,52380952380952	40	1,9047619047619	81	3	40	3,63636363636364
R_1oqleLofEQ4ZOHx	2	19	1	3	4	38	1,80952380952381	21	1	66	2,44444444444444	32	2,90909090909091
R_2sR5nklsufmUDBH	1	19	1	3		41	1,95238095238095	28	1,33333333333333	77	2,85185185185185	38	3,45454545454545
R_3PMIAg2FkYRKSnT	2	19	1	3		27	1,28571428571429	37	1,76190476190476	107	3,96296296296296	47	4,27272727272727
R_1gGyNJXUAGXRCT1	2	19	1	3		70	3,33333333333333	58	2,76190476190476	55	2,03703703703704	40	3,63636363636364
R_3mn2Vztmh7nyXCd	2	19	1	3		48	2,28571428571429	46	2,19047619047619	77	2,85185185185185	37	3,36363636363636
R_Y0qdRx0gvggqC3L	2	19	2	3		39	1,85714285714286	42	2	113	4,18518518518519	47	4,27272727272727
R_1hXSO2KuvndnMcb	2	19	1	3		33	1,57142857142857	38	1,80952380952381	54	2	45	4,09090909090909
R_2qg5uKO4SaUpIm9	2	19	1	3	1	48	2,28571428571429	42	2	103	3,81481481481481	39	3,54545454545455
R_25Qn0Ua63FM2fnr	2	19	1	3		77	3,66666666666667	59	2,80952380952381	56	2,07407407407407	47	4,27272727272727
R_2AQYDg0QxysH8uN	1	19	1	3		27	1,28571428571429	21	1	114	4,22222222222222	37	3,36363636363636
R_2w06tNlrlLKMSpp	2	19	1	3		19	,904761904761905	25	1,19047619047619	51	1,88888888888889	40	3,63636363636364
R_XXsRMXhQrx1vuKt	1	19	1	3		33	1,57142857142857	33	1,57142857142857	63	2,33333333333333	42	3,81818181818182
R_2VfJGf4we0WlmQO	1	19	1	3		53	2,52380952380952	46	2,19047619047619	60	2,22222222222222	43	3,90909090909091
R_3R29iqeo49PHadN	1	19	1	3		54	2,57142857142857	47	2,23809523809524	91	3,37037037037037	34	3,09090909090909
R_25SWFaNMhrccsOg	2	19	1	3		51	2,42857142857143	55	2,61904761904762	90	3,33333333333333	51	4,63636363636364
R_w0Iqee4kJ6kX81H	1	19	1	3		32	1,52380952380952	38	1,80952380952381	63	2,33333333333333	28	2,54545454545455
R_1175KvOxEjIDROr	2	19	1	3		63	3	36	1,71428571428571	91	3,37037037037037	49	4,45454545454545
R_6yejrf0VXLeKeuB	2	19	1	3		27	1,28571428571429	34	1,61904761904762	49	1,81481481481481	45	4,09090909090909
R_24jYSttZu3XE6JN	2	19	1	3		28	1,33333333333333	29	1,38095238095238	90	3,33333333333333	49	4,45454545454545
R_3Q03DUfVXZXK4Yi	2	19	1	3		26	1,23809523809524	59	2,80952380952381	70	2,59259259259259	47	4,27272727272727
R_aa5QJcEYBdiDZsJ	2	19	1	3		51	2,42857142857143	39	1,85714285714286	61	2,25925925925926	45	4,09090909090909
R_2sXODM9Is2f2mTv	2	19	1	3		67	3,19047619047619	57	2,71428571428571	63	2,33333333333333	49	4,45454545454545
R_qKrM63uM0s3rTIl	2	19	1	2		37	1,76190476190476	41	1,95238095238095	98	3,62962962962963	42	3,81818181818182
R_XYTT2qstIw1ej8l	1	19	5	3	4	44	2,0952380952381	41	1,95238095238095	84	3,11111111111111	44	4
R_31Ku6unNsUIE7pS	2	19	5	4		39	1,85714285714286	27	1,28571428571429	74	2,74074074074074	46	4,18181818181818
R_2AQYGd1rUnPEjD2	2	19	1	3		50	2,38095238095238	36	1,71428571428571	74	2,74074074074074	45	4,09090909090909
R_3lW8X3AOTyjtvTS	2	19	1	3		22	1,04761904761905	39	1,85714285714286	123	4,55555555555556	53	4,81818181818182
R_3fxXHSHpV7Whezy	2	19	1	3		46	2,19047619047619	46	2,19047619047619	84	3,11111111111111	42	3,81818181818182
R_prYL3arGpe9LT45	2	19	1	3	4	37	1,76190476190476	34	1,61904761904762	51	1,88888888888889	43	3,90909090909091
R_3n8XhcW2QVnXYpA	2	19	1	3		33	1,57142857142857	32	1,52380952380952	79	2,92592592592593	45	4,09090909090909
R_1QKNEHc3XcnfAX8	2	19	1	3		73	3,47619047619048	50	2,38095238095238	55	2,03703703703704	36	3,27272727272727
R_1hWskFJI8Q8R4sw	2	19	1	3		35	1,66666666666667	40	1,9047619047619	103	3,81481481481481	48	4,36363636363636
R_ub4wOLYUwv1fSwx	1	19	1	3	1	18	,857142857142857	22	1,04761904761905	108	4	55	5
R_vwA4rv43Vywo6LT	2	19	1	3		72	3,42857142857143	51	2,42857142857143	50	1,85185185185185	42	3,81818181818182
R_3nq1p4y0IzJKt1h	2	19	1	3		36	1,71428571428571	29	1,38095238095238	75	2,77777777777778	41	3,72727272727273
R_1rOKdKsdmUu3yCT	2	19	1	3		52	2,47619047619048	29	1,38095238095238	82	3,03703703703704	47	4,27272727272727
R_2fCgmqWjPzd2Eg6	2	19	1	3		54	2,57142857142857	40	1,9047619047619	57	2,11111111111111	49	4,45454545454545
R_3D0G4gGpAdTNu08	2	19	1	3		49	2,33333333333333	26	1,23809523809524	69	2,55555555555556	55	5
R_OBABGpZ0X1IXbQB	2	19	1	3		27	1,28571428571429	22	1,04761904761905	38	1,40740740740741	45	4,09090909090909
R_25EGRzZktfKIoOd	2	19	1	3		20	,952380952380952	24	1,14285714285714	64	2,37037037037037	43	3,90909090909091
R_1jQeKZmPTNZHfw6	1	19	1	3	1	32	1,52380952380952	36	1,71428571428571	81	3	37	3,7
R_C1xB8mzf2QiuzxT	2	19	1	3		35	1,66666666666667	60	2,85714285714286	106	3,92592592592593	28	3,5
R_2YghQin3KtFJCU3	2	20	1	3		76	3,61904761904762	59	2,80952380952381	108	4	49	4,45454545454545
R_tROijbumiIr96Jb	2	20	1	3		54	2,57142857142857	45	2,14285714285714	46	1,7037037037037	45	4,09090909090909
R_RzzjNFxZnyoIBMt	2	20	1	3		28	1,33333333333333	32	1,52380952380952	81	3	44	4
R_2t5zL88QL35QFm6	2	20	1	3		62	2,95238095238095	67	3,19047619047619	118	4,37037037037037	45	4,09090909090909
R_W3h7oWLZgycsoAV	1	20	1	3		54	2,57142857142857	40	1,9047619047619	56	2,07407407407407	40	3,63636363636364
R_1fjyQetJCSYSQDN	2	20	1	3		57	2,71428571428571	42	2	59	2,18518518518519	43	3,90909090909091
R_21ohjQs9njQ1HxX	1	20	1	3		51	2,42857142857143	45	2,14285714285714	46	1,7037037037037	40	3,63636363636364
R_26fm5hXzkylqdbK	2	20	2	3		13	,619047619047619	21	1	84	3,11111111111111	41	3,72727272727273
R_3P7Xvt7WRCfgSkb	1	20	1	3		31	1,47619047619048	30	1,42857142857143	73	2,7037037037037	37	3,36363636363636
R_1NgfN1fObtAl3L0	2	20	2	3		30	1,42857142857143	22	1,04761904761905	101	3,74074074074074	40	3,63636363636364
R_2Sfr4YG8TjB1KUK	2	20	1	3		39	1,85714285714286	28	1,33333333333333	117	4,33333333333333	48	4,36363636363636
R_1JPE6yZnmYaOlaF	1	20	1	3		45	2,14285714285714	37	1,76190476190476	96	3,55555555555556	51	4,63636363636364
R_1C4jys6M89ts44l	2	20	5	3		16	,761904761904762	24	1,14285714285714	72	2,66666666666667	43	3,90909090909091
R_12Mb6PekpqwXHnb	1	20	1	3		20	,952380952380952	35	1,66666666666667	95	3,51851851851852	50	4,54545454545455
R_1OHVu54BpfSxIXm	1	20	1	3		34	1,61904761904762	36	1,71428571428571	62	2,2962962962963	36	3,27272727272727
R_31ilmgyVJWQwPYQ	2	20	1	3		24	1,14285714285714	35	1,66666666666667	90	3,33333333333333	40	3,63636363636364
R_7W01CALjgYbY7ex	2	20	1	3		44	2,0952380952381	36	1,71428571428571	75	2,77777777777778	48	4,36363636363636
R_6y6hkaZ3mtbc6nn	2	20	1	3		40	1,9047619047619	35	1,66666666666667	68	2,51851851851852	47	4,27272727272727
R_3exJRE1sFiFy4GN	2	20	1	3		73	3,47619047619048	58	2,76190476190476	44	1,62962962962963	42	3,81818181818182
R_Z3FLBbrnXa381uV	2	20	1	3		54	2,57142857142857	25	1,19047619047619	55	2,03703703703704	41	3,72727272727273
R_1QfpOi9o05ItkbT	2	20	1	3		43	2,04761904761905	28	1,33333333333333	77	2,85185185185185	38	3,45454545454545
R_ue1cE8ivxWKRWZb	1	20	1	3		42	2	38	1,80952380952381	86	3,18518518518519	44	4
R_wXh1DNyXwJZdmwh	2	20	1	3		30	1,42857142857143	41	1,95238095238095	55	2,03703703703704	37	3,36363636363636
R_3000IRJEUoQAnSH	1	20	1	3		28	1,33333333333333	23	1,0952380952381	67	2,48148148148148	49	4,45454545454545
R_pnIZg1jR2SXr3yh	2	20	1	3		52	2,47619047619048	61	2,9047619047619	76	2,81481481481481	40	3,63636363636364
R_3GvQuvuaDNmxlRl	2	20	1	3		18	,857142857142857	27	1,28571428571429	78	2,88888888888889	50	4,54545454545455
R_3prL5FzZAeWMv7g	2	20	1	3		45	2,14285714285714	38	1,80952380952381	46	1,7037037037037	50	4,54545454545455
R_2UctSdi3pwLpA5S	2	20	1	3		28	1,33333333333333	35	1,66666666666667	121	4,48148148148148	41	3,72727272727273
R_Wx4WYteZaHQDsul	2	20	1	3		18	,857142857142857	25	1,19047619047619	119	4,40740740740741	50	4,54545454545455
R_3QYmFrdg2YdZH66	2	20	1	3		31	1,47619047619048	28	1,33333333333333	86	3,18518518518519	50	4,54545454545455
R_28ZJ97jLUOsyr9V	2	20	1	3		39	1,85714285714286	29	1,38095238095238	100	3,7037037037037	43	3,90909090909091
R_22WDFmesx1BlpJJ	2	20	1	3		48	2,28571428571429	50	2,38095238095238	75	2,77777777777778	47	4,27272727272727
R_1GFwv00U7XgJfdn	1	20	1	3		64	3,04761904761905	45	2,14285714285714	81	3	37	3,36363636363636
R_10BPMrk954Ibiok	2	20	1	3		40	1,9047619047619	37	1,76190476190476	104	3,85185185185185	44	4
R_2zin47HAVcz4JoJ	1	20	1	2	1	44	2,0952380952381	48	2,28571428571429	41	1,51851851851852	22	2
R_1M6e4ta8cE6cLHO	2	20	1	3		59	2,80952380952381	40	1,9047619047619	48	1,77777777777778	40	3,63636363636364
R_bO831bAFb99gj3X	2	20	1	3		49	2,33333333333333	52	2,47619047619048	81	3	49	4,45454545454545
R_XU70QkXi4CKWRyh	2	20	1	3		38	1,80952380952381	53	2,52380952380952	83	3,07407407407407	48	4,36363636363636
R_2U4bTBVia6oO2Pk	1	20	1	4		39	1,85714285714286	28	1,33333333333333	61	2,25925925925926	49	4,45454545454545
R_O0zLMtDmvqkVAg9	1	20	1	3		23	1,0952380952381	24	1,14285714285714	41	1,51851851851852	44	4
R_2xIQ400dVuBknK7	2	20	1	3	1	17	,80952380952381	31	1,47619047619048	109	4,03703703703704	43	3,90909090909091
R_2B3xt56Jg0UhPTB	1	20	1	3	1	34	1,61904761904762	39	1,85714285714286	95	3,51851851851852	28	2,54545454545455
R_1ls3B1LjXbFEl0L	1	20	1	3		23	1,0952380952381	25	1,19047619047619	77	2,85185185185185	43	3,90909090909091
R_1NfDLgw01e3BIXw	2	20	1	3		42	2	45	2,14285714285714	75	2,77777777777778	48	4,36363636363636
R_9MEhFdXwOslapRT	1	20	1	3		53	2,52380952380952	47	2,23809523809524	27	1	35	3,18181818181818
R_xiaCqxfY5tN8mM9	2	20	1	3		49	2,33333333333333	39	1,85714285714286	91	3,37037037037037	36	3,27272727272727
R_1OJZVtG96aZhk8x	2	20	1	3	1	24	1,14285714285714	28	1,33333333333333	103	3,81481481481481	49	4,45454545454545
R_3gZuNnHR540LTie	2	20	1	3		42	2	49	2,33333333333333	85	3,14814814814815	48	4,36363636363636
R_3M3u5X974nlxVfZ	2	20	1	3		39	1,85714285714286	29	1,38095238095238	54	2	49	4,45454545454545
R_1NCdjDRSbyqLEwu	2	20	1	3	1	47	2,23809523809524	43	2,04761904761905	72	2,66666666666667	38	3,45454545454545
R_12b6jF173lEfSYe	2	20	1	3		48	2,28571428571429	51	2,42857142857143	106	3,92592592592593	40	3,63636363636364
R_2UbZY2kx69h2p1o	2	20	1	3		35	1,66666666666667	31	1,47619047619048	92	3,40740740740741	36	3,27272727272727
R_10IYV0LVJo2PoK8	2	20	2	3		45	2,14285714285714	53	2,52380952380952	65	2,40740740740741	48	4,36363636363636
R_2tJz2jzzuesSBr3	2	20	1	2	1	43	2,04761904761905	44	2,0952380952381	70	2,59259259259259	40	3,63636363636364
R_1jIdc3buAtR1wGS	1	20	1	3		34	1,61904761904762	25	1,19047619047619	79	2,92592592592593	45	4,09090909090909
R_1IRA4JGak64egkf	1	20	1	3		36	1,71428571428571	66	3,14285714285714	73	2,7037037037037	48	4,36363636363636
R_2YaeNytOgSxtCKr	1	20	1	3		57	2,71428571428571	37	1,76190476190476	67	2,48148148148148	46	4,18181818181818
R_prXb1Yl1AjEcCn7	2	20	1	3		50	2,38095238095238	33	1,57142857142857	80	2,96296296296296	49	4,45454545454545
R_bqkTZ255zWKYmWd	2	20	1	3		40	1,9047619047619	33	1,57142857142857	121	4,48148148148148	49	4,45454545454545
R_1Owzmk6uLSEg1du	2	20	1	3		15	,714285714285714	25	1,19047619047619	82	3,03703703703704	45	4,09090909090909
R_1E0CtKgCqm6liA1	2	20	1	3		48	2,28571428571429	42	2	48	1,77777777777778	51	4,63636363636364
R_2OMvoKwWaIM7crV	2	20	1	3		36	1,71428571428571	27	1,28571428571429	97	3,59259259259259	51	4,63636363636364
R_eeAsNgNXHH0n3tT	2	20	1	3	4	34	1,61904761904762	39	1,85714285714286	55	2,03703703703704	44	4
R_2dNk8o7I79OlFli	2	20	1	3		31	1,47619047619048	34	1,61904761904762	82	3,03703703703704	47	4,27272727272727
R_bCPbl3HWHW1eaFX	2	20	1	3		51	2,42857142857143	37	1,76190476190476	65	2,40740740740741	38	3,45454545454545
R_3Rm7a2kS28ivPe4	2	20	1	3		51	2,42857142857143	42	2	95	3,51851851851852	45	4,09090909090909
R_yIo5wJoc4DoN0qd	2	20	2	3		36	1,71428571428571	42	2	126	4,66666666666667	49	4,45454545454545
R_1IQS20kDhDVPW1V	2	20	1	3		40	1,9047619047619	38	1,80952380952381	115	4,25925925925926	37	3,36363636363636
R_bpEqMLwP3kWEVyN	1	20	1	3		46	2,19047619047619	49	2,33333333333333	86	3,18518518518519	41	3,72727272727273
R_3hayWjZ3vQulFvp	2	20	1	3		51	2,42857142857143	52	2,47619047619048	114	4,22222222222222	47	4,27272727272727
R_1pze5x4Br5bc9Q7	2	20	1	3		47	2,23809523809524	22	1,04761904761905	69	2,55555555555556	44	4
R_2rkl7ni5TeA2HmZ	2	20	1	3		43	2,04761904761905	55	2,61904761904762	107	3,96296296296296	45	4,09090909090909
R_b1QtRZ6R52XEfu1	1	20	1	3		17	,80952380952381	28	1,33333333333333	72	2,66666666666667	43	3,90909090909091
R_1pYh70AQ8KBr0ne	2	20	1	3		59	2,80952380952381	43	2,04761904761905	66	2,44444444444444	42	3,81818181818182
R_yqoVjbDNnSU7eed	2	20	1	3		47	2,23809523809524	30	1,42857142857143	43	1,59259259259259	42	3,81818181818182
R_2QyzdEN0bfDFMMO	2	21	1	3		39	1,85714285714286	35	1,66666666666667	37	1,37037037037037	42	3,81818181818182
R_3KW6v3YOuJICRiY	1	21	1	3		45	2,14285714285714	34	1,61904761904762	88	3,25925925925926	38	3,45454545454545
R_21FloZ1CC867cSO	2	21	1	3		24	1,14285714285714	35	1,66666666666667	102	3,77777777777778	51	4,63636363636364
R_RXlDFSpKdzL5VbX	1	21	1	3		22	1,04761904761905	25	1,19047619047619	63	2,33333333333333	51	4,63636363636364
R_1HpLSYkMamkAVEu	2	21	1	3		10	,476190476190476	27	1,28571428571429	74	2,74074074074074	48	4,36363636363636
R_2rOffYRhXKON8uT	2	21	1	3		57	2,71428571428571	34	1,61904761904762	96	3,55555555555556	41	3,72727272727273
R_3JEDKGZT947ZqFh	1	21	1	3		35	1,66666666666667	31	1,47619047619048	75	2,77777777777778	38	3,45454545454545
R_3q8QtAmsZp6BKUY	1	21	1	3		29	1,38095238095238	25	1,19047619047619	82	3,03703703703704	46	4,18181818181818
R_2R3vKwS5xs3RSzS	1	21	5	3		22	1,04761904761905	24	1,14285714285714	74	2,74074074074074	46	4,18181818181818
R_yqiMEt9zYhg7LLH	2	21	1	3		44	2,0952380952381	41	1,95238095238095	57	2,11111111111111	44	4
R_yELcTAkUDQZL4Z3	2	21	1	3		28	1,33333333333333	26	1,23809523809524	80	2,96296296296296	45	4,09090909090909
R_b9hqgxZx829EIBX	2	21	1	3		46	2,19047619047619	40	1,9047619047619	99	3,66666666666667	48	4,36363636363636
R_1NDENISpQm3wRFX	2	21	1	3		69	3,28571428571429	47	2,23809523809524	79	2,92592592592593	44	4
R_1oI5eTyZVNqxKho	2	21	1	3		7	,333333333333333	23	1,0952380952381	67	2,48148148148148	50	4,54545454545455
R_27BwcDkDI0pkO0o	2	21	5	3		40	1,9047619047619	52	2,47619047619048	108	4	47	4,27272727272727
R_2EETh7y8iNMa5R3	1	21	1	3		19	,904761904761905	33	1,57142857142857	67	2,48148148148148	46	4,18181818181818
R_3PM3dZmpzCMxDzJ	1	21	1	3		44	2,0952380952381	38	1,80952380952381	66	2,44444444444444	43	3,90909090909091
R_1hRMSYGoapQd1Zc	2	21	2	3		42	2	32	1,52380952380952	70	2,59259259259259	47	4,27272727272727
R_3EsVdCdIWGv2LfR	2	21	1	3		53	2,52380952380952	44	2,0952380952381	109	4,03703703703704	42	3,81818181818182
R_1pQimpwQ1Z9wmNj	2	21	1	3		52	2,47619047619048	49	2,33333333333333	91	3,37037037037037	41	3,72727272727273
R_3kpjX93l77mmQkI	2	21	1	3		20	,952380952380952	29	1,38095238095238	66	2,44444444444444	48	4,36363636363636
R_1lbOsjGxlCMKkFD	2	21	1	3		48	2,28571428571429	36	1,71428571428571	95	3,51851851851852	50	4,54545454545455
R_2s6dOT4YaZpDy5M	2	21	1	3		33	1,57142857142857	33	1,57142857142857	103	3,81481481481481	41	3,72727272727273
R_2b0FD9EJwVuWSoD	2	21	1	3		32	1,52380952380952	26	1,23809523809524	56	2,07407407407407	46	4,18181818181818
R_3qDvSLsZLrRJ9Cf	2	21	1	3		54	2,57142857142857	25	1,19047619047619	76	2,81481481481481	46	4,18181818181818
R_1nMwyQTyWxZfsrh	1	21	1	3		15	,714285714285714	22	1,04761904761905	52	1,92592592592593	44	4
R_1mhpu0MCkCY28jW	2	21	1	3		46	2,19047619047619	34	1,61904761904762	111	4,11111111111111	40	3,63636363636364
R_3Wv1zK6XOGKlzc5	2	21	1	3	1	37	1,76190476190476	28	1,33333333333333	99	3,66666666666667	52	4,72727272727273
R_3I64SoHHybsbsYT	1	21	1	3	4	22	1,04761904761905	33	1,57142857142857	71	2,62962962962963	42	3,81818181818182
R_3GcPVfO0hz5B0wc	1	21	1	3		29	1,38095238095238	38	1,80952380952381	93	3,44444444444444	46	4,18181818181818
R_1DA43QLbdXUA3uU	2	21	1	3		40	1,9047619047619	46	2,19047619047619	78	2,88888888888889	49	4,45454545454545
R_3h6EW22XKUL1Jgu	2	21	1	3		60	2,85714285714286	63	3	72	2,66666666666667	46	4,18181818181818
R_1jPq6LDN6OehAdL	2	21	1	3		37	1,76190476190476	26	1,23809523809524	68	2,51851851851852	48	4,36363636363636
R_1PZbnyKtNK52hG3	2	21	2	4		53	2,52380952380952	49	2,33333333333333	97	3,59259259259259	48	4,36363636363636
R_1M0tfP8McK8uESm	2	21	1	3		36	1,71428571428571	35	1,66666666666667	62	2,2962962962963	41	3,72727272727273
R_3g63SG3iJiykeN4	1	21	2	3	4	40	1,9047619047619	42	2	64	2,37037037037037	35	3,18181818181818
R_3IXh7GveCQibSLs	1	21	1	3		51	2,42857142857143	54	2,57142857142857	27	1	48	4,36363636363636
R_331hfBXWhg1W0Cf	1	21	1	3		41	1,95238095238095	44	2,0952380952381	86	3,18518518518519	42	3,81818181818182
R_DpEqegooyXsSz2V	2	21	1	3		18	,857142857142857	22	1,04761904761905	67	2,48148148148148	43	3,90909090909091
R_2af6Sy3puBPVn9v	1	21	1	3	7	48	2,28571428571429	34	1,61904761904762	69	2,55555555555556	42	3,81818181818182
R_3qNI7yVP0iJWZc2	1	21	1	3		36	1,71428571428571	23	1,0952380952381	81	3	54	4,90909090909091
R_2YmHSax1PnMPapg	1	21	5	3		24	1,14285714285714	31	1,47619047619048	105	3,88888888888889	30	2,72727272727273
R_1NbsIHiiJf1ecdr	2	21	1	4		44	2,0952380952381	42	2	85	3,14814814814815	46	4,18181818181818
R_1gef2Spw31PXj5w	2	21	1	3		40	1,9047619047619	41	1,95238095238095	119	4,40740740740741	45	4,09090909090909
R_1ia1a4BVbwP9HbR	2	21	1	3	1	38	1,80952380952381	46	2,19047619047619	120	4,44444444444444	45	4,09090909090909
R_1hyGntJ97OKh6g0	2	21	1	3		56	2,66666666666667	39	1,85714285714286	107	3,96296296296296	43	3,90909090909091
R_erFrLZ1Y90biELf	2	21	1	3		41	1,95238095238095	52	2,47619047619048	74	2,74074074074074	51	4,63636363636364
R_30vpcgo10ucj9gp	2	21	1	3		40	1,9047619047619	43	2,04761904761905	49	1,81481481481481	47	4,27272727272727
R_3e39JmIjqnDGOEs	2	21	2	4		49	2,33333333333333	57	2,71428571428571	46	1,7037037037037	43	3,90909090909091
R_1eWUQ5sWY7XxN0v	2	21	1	3		35	1,66666666666667	28	1,33333333333333	84	3,11111111111111	39	3,54545454545455
R_blb4wjofcAMFl1D	1	21	1	4		25	1,19047619047619	28	1,33333333333333	80	2,96296296296296	40	3,63636363636364
R_1LHBLlr3UaDEioH	2	21	1	3		36	1,71428571428571	49	2,33333333333333	77	2,85185185185185	44	4
R_6x6qSmL8QyPuitz	2	21	1	3		49	2,33333333333333	52	2,47619047619048	82	3,03703703703704	43	3,90909090909091
R_3dRkLxbCckTNoYF	2	21	1	3		25	1,19047619047619	30	1,42857142857143	103	3,81481481481481	44	4
R_1qeTng85NiaLIva	2	21	1	3		40	1,9047619047619	37	1,76190476190476	103	3,81481481481481	49	4,45454545454545
R_Uo5ssWuyh7gsmHL	1	21	1	3		14	,666666666666667	30	1,42857142857143	79	2,92592592592593	47	4,27272727272727
R_3jdraZ8RQSSOQ7S	2	21	1	3		51	2,42857142857143	46	2,19047619047619	75	2,77777777777778	41	3,72727272727273
R_3ly4LpOai9cvb7g	1	21	1	3		12	,571428571428571	23	1,0952380952381	79	2,92592592592593	45	4,09090909090909
R_3JnjfjTfk5XomuK	1	21	1	3		26	1,23809523809524	33	1,57142857142857	74	2,74074074074074	35	3,5
R_2S6NDIkpNB6Erav	2	22	1	3		54	2,57142857142857	45	2,14285714285714	87	3,22222222222222	44	4
R_r7Slc6AHOG5FSIF	2	22	1	3		41	1,95238095238095	42	2	110	4,07407407407407	48	4,36363636363636
R_RrgsojMW3TUWnmN	2	22	1	3		62	2,95238095238095	34	1,61904761904762	112	4,14814814814815	41	3,72727272727273
R_T58dfGTyzzgHgFX	2	22	5	4		22	1,04761904761905	28	1,33333333333333	73	2,7037037037037	36	3,27272727272727
R_11cjSIgHrnGQIzx	2	22	1	3		61	2,9047619047619	45	2,14285714285714	99	3,66666666666667	31	2,81818181818182
R_2Eym2xrToLLIoA0	2	22	1	4		33	1,57142857142857	25	1,19047619047619	62	2,2962962962963	49	4,45454545454545
R_25LUAoF1JsQla05	2	22	1	3		62	2,95238095238095	55	2,61904761904762	87	3,22222222222222	31	2,81818181818182
R_3EWRlHi3Sz5zfEV	2	22	1	4		28	1,33333333333333	30	1,42857142857143	47	1,74074074074074	35	3,18181818181818
R_8j0y5PffzKlLEel	1	22	1	3		79	3,76190476190476	51	2,42857142857143	69	2,55555555555556	32	2,90909090909091
R_AG47qH2O5T9y2PL	1	22	1	4		28	1,33333333333333	27	1,28571428571429	71	2,62962962962963	39	3,54545454545455
R_248uV2Z0Z491LyN	1	22	2	3	4	31	1,47619047619048	37	1,76190476190476	66	2,44444444444444	33	3
R_1CjSVXGaqgqRSdR	1	22	1	3		35	1,66666666666667	33	1,57142857142857	98	3,62962962962963	43	3,90909090909091
R_We304igLHDPw9Ed	1	22	1	3	1	48	2,28571428571429	26	1,23809523809524	51	1,88888888888889	43	3,90909090909091
R_WCKll66Og4MvaMx	1	22	1	4		49	2,33333333333333	45	2,14285714285714	84	3,11111111111111	45	4,09090909090909
R_1nNN2KnnknjCvdD	2	22	1	3	4	17	,80952380952381	23	1,0952380952381	47	1,74074074074074	47	4,27272727272727
R_3iPDym9YPReOGVU	2	22	1	3		39	1,85714285714286	38	1,80952380952381	103	3,81481481481481	54	4,90909090909091
R_3haMoAoaEWN3vhL	2	22	1	3		61	2,9047619047619	49	2,33333333333333	66	2,44444444444444	49	4,45454545454545
R_2uEabJLqtD9arME	1	22	1	3	4	58	2,76190476190476	49	2,33333333333333	73	2,7037037037037	46	4,18181818181818
R_1ONpSTZ5TNpNwle	2	22	1	3		37	1,76190476190476	46	2,19047619047619	58	2,14814814814815	38	3,45454545454545
R_1irn5SCKMxb6T3f	2	22	1	3	4	36	1,71428571428571	36	1,71428571428571	87	3,22222222222222	48	4,36363636363636
R_8lkJvFRZij4ntbH	2	22	5	3	1	40	1,9047619047619	27	1,28571428571429	96	3,55555555555556	41	3,72727272727273
R_rq0xjMcdWukE6cN	2	22	1	3		55	2,61904761904762	41	1,95238095238095	111	4,11111111111111	41	3,72727272727273
R_3IWTdcH29r54iDz	2	22	1	3		8	,380952380952381	23	1,0952380952381	83	3,07407407407407	49	4,45454545454545
R_1EZPCKDfkZdaOMJ	1	22	1	3		8	,380952380952381	28	1,33333333333333	77	2,85185185185185	46	4,18181818181818
R_1Cki0F2QfOmCoMA	2	22	1	3	1	29	1,38095238095238	30	1,42857142857143	55	2,03703703703704	34	3,09090909090909
R_3CIXItSXoUff5vB	2	22	1	4		26	1,23809523809524	33	1,57142857142857	65	2,40740740740741	45	4,09090909090909
R_20SxTUwsed2QZoA	2	22	1	4	1	42	2	39	1,85714285714286	72	2,66666666666667	50	4,54545454545455
R_2P6BcY8VILGkUhB	2	22	1	3		69	3,28571428571429	56	2,66666666666667	66	2,44444444444444	50	4,54545454545455
R_1EXaCMcsprtm64e	1	22	1	4		53	2,52380952380952	36	1,71428571428571	65	2,40740740740741	40	3,63636363636364
R_1mKv1BUY0juzOTw	2	22	2	3		75	3,57142857142857	74	3,52380952380952	114	4,22222222222222	50	4,54545454545455
R_2xEHc7CtZe5anAH	1	22	1	4	5	13	,619047619047619	26	1,23809523809524	67	2,48148148148148	44	4
R_3M9icOaVa0tV3Ps	2	22	2	3		17	,80952380952381	23	1,0952380952381	123	4,55555555555556	45	4,09090909090909
R_3gZzZmEpE7irkaE	1	22	1	3	1	25	1,19047619047619	27	1,28571428571429	84	3,11111111111111	42	3,81818181818182
R_z81qi5m3IJZX9eh	2	22	1	3		27	1,28571428571429	39	1,85714285714286	73	2,7037037037037	48	4,36363636363636
R_1jv6W5giOLjXrYW	2	22	1	3		46	2,19047619047619	38	1,80952380952381	75	2,77777777777778	46	4,18181818181818
R_1dtMeQHoMhM5j0y	1	22	1	3		46	2,19047619047619	47	2,23809523809524	74	2,74074074074074	41	3,72727272727273
R_2xIQsjadMhmdBc0	2	23	1	4		49	2,33333333333333	33	1,57142857142857	60	2,22222222222222	46	4,18181818181818
R_3JqESS2mgRHZmfS	2	23	1	3		71	3,38095238095238	67	3,19047619047619	99	3,66666666666667	48	4,36363636363636
R_AyT3ikL0aNzUU37	2	23	1	3		38	1,80952380952381	23	1,0952380952381	123	4,55555555555556	43	3,90909090909091
R_2v63Gq6wWSlGOGo	2	23	1	4		34	1,61904761904762	42	2	60	2,22222222222222	47	4,27272727272727
R_aahKqxU6RLzW8iR	1	23	5	3		38	1,80952380952381	32	1,52380952380952	60	2,22222222222222	44	4
R_12QjBKw59qz185w	1	23	1	3		28	1,33333333333333	41	1,95238095238095	73	2,7037037037037	29	2,63636363636364
R_YYMBzXnGnNnzYv7	2	23	1	4		47	2,23809523809524	32	1,52380952380952	114	4,22222222222222	46	4,18181818181818
R_2RUkA53voedITNj	1	23	1	3		39	1,85714285714286	40	1,9047619047619	48	1,77777777777778	43	3,90909090909091
R_2pY0RjgzXJc45P5	2	23	1	3		72	3,42857142857143	73	3,47619047619048	117	4,33333333333333	52	4,72727272727273
R_1rGsz9vUIPNpcE4	2	23	5	2		20	,952380952380952	32	1,52380952380952	70	2,59259259259259	50	4,54545454545455
R_2s1HSmmdyiA8hTQ	2	23	1	4		23	1,0952380952381	26	1,23809523809524	57	2,11111111111111	50	4,54545454545455
R_1fddyWCX1ww80lJ	2	23	1	4		57	2,71428571428571	55	2,61904761904762	104	3,85185185185185	42	3,81818181818182
R_2ZWwhtqockNi8Yr	2	23	1	3		41	1,95238095238095	34	1,61904761904762	114	4,22222222222222	45	4,09090909090909
R_1C22ziYjAgJ0YaU	2	23	1	4		46	2,19047619047619	23	1,0952380952381	59	2,18518518518519	41	3,72727272727273
R_RX4y5yjdX3JnalX	2	23	1	3		33	1,57142857142857	56	2,66666666666667	44	1,62962962962963	44	4
R_8p2BWnKpmOUyaxr	1	23	1	4		14	,666666666666667	29	1,38095238095238	64	2,37037037037037	45	4,09090909090909
R_1DoShuaHQxyTvw1	1	23	1	4		40	1,9047619047619	29	1,38095238095238	68	2,51851851851852	38	3,45454545454545
R_1hGaEeeUTwsyymc	2	23	1	4		62	2,95238095238095	54	2,57142857142857	68	2,51851851851852	47	4,27272727272727
R_2Cwyo9mWauFy0Uc	2	23	1	4		66	3,14285714285714	51	2,42857142857143	62	2,2962962962963	39	3,54545454545455
R_1GCxN6gn2LTzW2p	2	23	1	6		20	,952380952380952	33	1,57142857142857	101	3,74074074074074	51	4,63636363636364
R_3n61jrjXRDhqFiU	1	23	1	4		44	2,0952380952381	35	1,66666666666667	78	2,88888888888889	43	3,90909090909091
R_2Vt1DU8Lm3TgtPI	1	23	1	3		35	1,66666666666667	30	1,42857142857143	104	3,85185185185185	44	4
R_3kbuInxsWeSIA4F	2	23	1	3	4	42	2	38	1,80952380952381	76	2,81481481481481	46	4,18181818181818
R_1Qt6VFZax3DCmRY	1	23	5	3	4	59	2,80952380952381	55	2,61904761904762	57	2,11111111111111	37	3,36363636363636
R_2CB4LC1KrxHxFqE	1	23	1	4		36	1,71428571428571	34	1,61904761904762	99	3,66666666666667	54	4,90909090909091
R_3QSQcx16GrZ6JNn	2	23	1	4		25	1,19047619047619	27	1,28571428571429	62	2,2962962962963	49	4,45454545454545
R_W2lbanH4fQEPosx	2	23	1	4		23	1,0952380952381	32	1,52380952380952	59	2,18518518518519	49	4,45454545454545
R_2fdMOXw7nITJIDb	1	23	1	4	1	37	1,76190476190476	29	1,38095238095238	46	1,7037037037037	45	4,09090909090909
R_03voMlMvNThfu6d	2	23	1	4		60	2,85714285714286	67	3,19047619047619	91	3,37037037037037	46	4,18181818181818
R_O41PLgNOGcqj5uh	1	23	1	4	5	21	1	22	1,04761904761905	95	3,51851851851852	49	4,45454545454545
R_1OVo09b6CnZh7kh	2	23	5	3		24	1,14285714285714	25	1,19047619047619	50	1,85185185185185	41	3,72727272727273
R_3oBhQZ7kvSzRiUx	1	23	1	4	4	24	1,14285714285714	28	1,33333333333333	64	2,37037037037037	42	3,81818181818182
R_03dyMbWsgirK4dX	2	23	1	3	4	22	1,04761904761905	28	1,33333333333333	99	3,66666666666667	45	4,09090909090909
R_3PyPYpzbKLqHLSV	1	23	1	4		50	2,38095238095238	44	2,0952380952381	81	3	43	3,90909090909091
R_XHCqfTxiqmymYud	1	23	1	4		16	,761904761904762	23	1,0952380952381	77	2,85185185185185	47	4,27272727272727
R_0kdakijsQayP6Br	1	23	1	3		11	,523809523809524	28	1,33333333333333	79	2,92592592592593	39	3,54545454545455
R_1CeyMBJa09lryS1	2	23	1	3	1	59	2,80952380952381	39	1,85714285714286	58	2,14814814814815	41	3,72727272727273
R_3g5Xk2GDPWZK9iB	2	23	1	3	1	25	1,19047619047619	33	1,57142857142857	72	2,66666666666667	47	4,27272727272727
R_1LnzgOKQ5vYFlxK	2	23	1	4		68	3,23809523809524	56	2,66666666666667	98	3,62962962962963	42	3,81818181818182
R_2XnW61u43PIchYv	2	23	1	4		24	1,14285714285714	34	1,61904761904762	98	3,62962962962963	53	4,81818181818182
R_1FOHTCytQVETLHP	2	23	1	4		69	3,28571428571429	51	2,42857142857143	72	2,66666666666667	29	2,63636363636364
R_2XdDEggCDPzOcge	2	23	1	4	4	26	1,23809523809524	27	1,28571428571429	113	4,18518518518519	43	3,90909090909091
R_2QETEJqyggaeVw8	2	23	1	3		33	1,57142857142857	36	1,71428571428571	69	2,55555555555556	55	5
R_2SvQJ9mau6IxsS9	2	23	1	4	4	27	1,28571428571429	23	1,0952380952381	80	2,96296296296296	47	4,27272727272727
R_1EWOsOxcKLmp7UW	2	23	1	4		27	1,28571428571429	32	1,52380952380952	62	2,2962962962963	48	4,36363636363636
R_1eDD0m7IFebXb4C	1	23	1	3	1	36	1,71428571428571	31	1,47619047619048	92	3,40740740740741	45	4,09090909090909
R_2w06V88FwGbX5So	2	23	1	4		19	,904761904761905	22	1,04761904761905	48	1,77777777777778	47	4,27272727272727
R_2P0QPkJuxcNoMUO	2	23	2	3		25	1,19047619047619	22	1,04761904761905	73	2,7037037037037	45	4,09090909090909
R_SZbzSJRP1BhYnMB	2	23	1	3		57	2,71428571428571	43	2,04761904761905	73	2,7037037037037	46	4,18181818181818
R_3saHM2FTfStJCVL	2	23	1	4		72	3,42857142857143	66	3,14285714285714	77	2,85185185185185	52	4,72727272727273
R_5o40aPWwoIsPgLD	1	24	1	4		22	1,04761904761905	24	1,14285714285714	120	4,44444444444444	40	3,63636363636364
R_Y33ZfOmVp0vEBmp	2	24	1	3		38	1,80952380952381	56	2,66666666666667	114	4,22222222222222	47	4,27272727272727
R_1Iura7LVtPvHow6	2	24	5	4		50	2,38095238095238	48	2,28571428571429	64	2,37037037037037	46	4,18181818181818
R_PHDA7TkQUrWG4qB	1	24	1	5		31	1,47619047619048	21	1	68	2,51851851851852	49	4,45454545454545
R_27UWUebN29X2CQI	1	24	1	4		19	,904761904761905	24	1,14285714285714	30	1,11111111111111	46	4,18181818181818
R_1OjEkao6mEb9HIR	2	24	1	5		40	1,9047619047619	27	1,28571428571429	44	1,62962962962963	44	4
R_1OZTnq1fds2yxDX	2	24	1	6		27	1,28571428571429	25	1,19047619047619	110	4,07407407407407	45	4,09090909090909
R_3qBEM0QtiIDvcLg	2	24	1	4		50	2,38095238095238	36	1,71428571428571	110	4,07407407407407	47	4,27272727272727
R_12DNN10iLXmgZFC	2	24	1	3		55	2,61904761904762	26	1,23809523809524	59	2,18518518518519	40	3,63636363636364
R_u8MVo4wYxwSNpZL	1	24	1	5		46	2,19047619047619	26	1,23809523809524	84	3,11111111111111	40	3,63636363636364
R_veHdAfL2ywJl9jb	2	24	1	4		50	2,38095238095238	52	2,47619047619048	73	2,7037037037037	42	3,81818181818182
R_3LYZa0i3ZUZopPR	1	24	1	5		10	,476190476190476	23	1,0952380952381	79	2,92592592592593	44	4
R_3fqsgdkluV1B4fo	2	24	2	4		59	2,80952380952381	55	2,61904761904762	62	2,2962962962963	46	4,18181818181818
R_12zFYJftgXT8Oj1	2	24	1	4		29	1,38095238095238	25	1,19047619047619	64	2,37037037037037	45	4,09090909090909
R_3Rmj9OnOVOAXkaj	2	24	1	5	4	12	,571428571428571	26	1,23809523809524	98	3,62962962962963	49	4,45454545454545
R_2wLY21ItwQ468K4	1	24	2	2	1	25	1,19047619047619	24	1,14285714285714	59	2,18518518518519	35	3,18181818181818
R_1DC5RDQJyX8bQHc	1	24	1	3		15	,714285714285714	28	1,33333333333333	104	3,85185185185185	42	3,81818181818182
R_3O7XYfXDrquGUqw	1	24	1	4		48	2,28571428571429	44	2,0952380952381	63	2,33333333333333	40	3,63636363636364
R_3PAcHm8hE3NmLE1	2	24	1	5	1	29	1,38095238095238	24	1,14285714285714	89	3,2962962962963	44	4
R_2ayFjD8swOkboCR	1	24	1	4		26	1,23809523809524	33	1,57142857142857	96	3,55555555555556	44	4
R_23VQ28EjKt6xi0u	2	24	5	3		35	1,66666666666667	26	1,23809523809524	77	2,85185185185185	43	3,90909090909091
R_1Ol8rBaMWMX8s1d	2	24	1	5	1	36	1,71428571428571	43	2,04761904761905	87	3,22222222222222	44	4
R_3R2b9xnJgSWPY1f	2	24	1	4	4	79	3,76190476190476	73	3,47619047619048	107	3,96296296296296	41	3,72727272727273
R_O9AOLQDHEO1F8pX	1	24	5	3	1	16	,761904761904762	26	1,23809523809524	57	2,11111111111111	52	4,72727272727273
R_21oZ9piUNAaa5uy	1	24	1	3	1	43	2,04761904761905	24	1,14285714285714	70	2,59259259259259	45	4,09090909090909
R_RwONe55sR856Wtz	2	24	1	5	4	27	1,28571428571429	23	1,0952380952381	64	2,37037037037037	43	3,90909090909091
R_vC6ktLWq3f7l7fb	2	24	2	3	5	50	2,38095238095238	54	2,57142857142857	95	3,51851851851852	46	4,18181818181818
R_2AYUto240kGJuR8	2	24	1	3	1	25	1,19047619047619	33	1,57142857142857	91	3,37037037037037	46	4,18181818181818
R_3EosSAsry2NOQhh	2	24	5	3		33	1,57142857142857	31	1,47619047619048	82	3,03703703703704	46	4,18181818181818
R_esNyjhNd80d9BMR	2	24	1	3	1	47	2,23809523809524	31	1,47619047619048	114	4,22222222222222	48	4,36363636363636
R_2frZABuMkBYe277	2	24	1	3	4	42	2	32	1,52380952380952	82	3,03703703703704	41	3,72727272727273
R_1E4ehkDgL8qD8TO	1	24	2	3	1	38	1,80952380952381	32	1,52380952380952	60	2,22222222222222	43	3,90909090909091
R_Y3IFQ6NAaLRCtWN	2	24	1	3	4	40	1,9047619047619	61	2,9047619047619	88	3,25925925925926	39	3,54545454545455
R_27ajAYcZCNfK16B	1	24	1	3	4	53	2,52380952380952	62	2,95238095238095	113	4,18518518518519	44	4
R_2w0Q394HcHjSD9n	2	24	1	3		47	2,23809523809524	24	1,14285714285714	86	3,18518518518519	45	4,09090909090909
R_UaKmt9N33akDmBr	2	24	1	4	1	41	1,95238095238095	50	2,38095238095238	64	2,37037037037037	45	4,09090909090909
R_2Bu1VTrQaipPi21	2	24	1	4		26	1,23809523809524	31	1,47619047619048	84	3,11111111111111	38	3,45454545454545
R_TuWIuK8c8Xf4hA5	1	24	1	2	1	51	2,42857142857143	34	1,61904761904762	101	3,74074074074074	34	3,09090909090909
R_1kStDtI7ke9ENI5	1	24	1	3	1	16	,761904761904762	27	1,28571428571429	87	3,22222222222222	41	3,72727272727273
R_2U3mAHg5sZsboOg	2	24	1	5	4	49	2,33333333333333	32	1,52380952380952	75	2,77777777777778	45	4,09090909090909
R_2awAM5UXsFQhrOj	2	24	1	4	1	8	,380952380952381	37	1,76190476190476	112	4,14814814814815	50	4,54545454545455
R_2ea55698k1yCREB	2	24	1	4	1	37	1,76190476190476	33	1,57142857142857	84	3,11111111111111	47	4,27272727272727
R_1z52okafnCBXULT	2	24	1	4		18	,857142857142857	27	1,28571428571429	91	3,37037037037037	47	4,27272727272727
R_3hgbsJgN7meiNv0	2	24	1	5		38	1,80952380952381	26	1,23809523809524	108	4	51	4,63636363636364
R_3FKli9LhGwVLa6w	2	24	5	3	1	45	2,14285714285714	30	1,42857142857143	73	2,7037037037037	50	4,54545454545455
R_1o1fo7OqqiX3DiB	2	24	1	5	1	73	3,47619047619048	52	2,47619047619048	125	4,62962962962963	43	4,3
R_85MJRDtTsoCnTTr	2	25	1	5		61	2,9047619047619	41	1,95238095238095	108	4	35	3,18181818181818
R_RkQL8oJy9GT3xiV	2	25	1	5		47	2,23809523809524	37	1,76190476190476	58	2,14814814814815	47	4,27272727272727
R_3Jw3knyHYPvjRg3	1	25	1	4		67	3,19047619047619	58	2,76190476190476	130	4,81481481481481	40	3,63636363636364
R_OiBVz2auGF5LjNf	2	25	1	3		38	1,80952380952381	21	1	54	2	48	4,36363636363636
R_1GwVxqlu8lYLDoQ	2	25	1	4		49	2,33333333333333	37	1,76190476190476	106	3,92592592592593	41	3,72727272727273
R_33kXdiH3yE4ShRG	2	25	1	4		16	,761904761904762	24	1,14285714285714	81	3	48	4,36363636363636
R_2Y3voVn7XV3NyG5	2	25	1	3		33	1,57142857142857	33	1,57142857142857	59	2,18518518518519	43	3,90909090909091
R_cHEtYCH5WJX3tx7	2	25	1	4		26	1,23809523809524	37	1,76190476190476	75	2,77777777777778	38	3,45454545454545
R_d6Calff9ZesRapz	1	25	5	4		25	1,19047619047619	22	1,04761904761905	35	1,2962962962963	40	3,63636363636364
R_3fTaLO07IpUqzhy	2	25	1	3		46	2,19047619047619	39	1,85714285714286	80	2,96296296296296	51	4,63636363636364
R_57QHr6ecTZmglJT	1	25	1	5		44	2,0952380952381	41	1,95238095238095	83	3,07407407407407	48	4,36363636363636
R_2eas7h1voGyc53D	1	25	1	5		28	1,33333333333333	23	1,0952380952381	95	3,51851851851852	47	4,27272727272727
R_22EUfRbBjChsCsU	2	25	1	5		62	2,95238095238095	54	2,57142857142857	82	3,03703703703704	49	4,45454545454545
R_1EYft69t2yTXpNh	2	25	1	4		30	1,42857142857143	40	1,9047619047619	77	2,85185185185185	50	4,54545454545455
R_2dg3uPIfrmh7TW8	2	25	1	4		19	,904761904761905	27	1,28571428571429	72	2,66666666666667	49	4,45454545454545
R_Zysd2SfgmkTq773	2	25	1	5		22	1,04761904761905	27	1,28571428571429	61	2,25925925925926	54	4,90909090909091
R_2t9J6VkhOufOKQd	2	25	1	3		44	2,0952380952381	54	2,57142857142857	72	2,66666666666667	40	3,63636363636364
R_1lAHz5pEaod8ruA	2	25	1	3		59	2,80952380952381	43	2,04761904761905	96	3,55555555555556	40	3,63636363636364
R_1GypVmLu7ekYAmJ	1	25	1	5	1	28	1,33333333333333	21	1	66	2,44444444444444	34	3,09090909090909
R_1pzLutcosQaC3wN	1	25	1	4	4	48	2,28571428571429	39	1,85714285714286	58	2,14814814814815	39	3,54545454545455
R_1EY7mB8RussZYX0	2	25	1	3	1	54	2,57142857142857	43	2,04761904761905	66	2,44444444444444	48	4,36363636363636
R_NVBopbnDGPqKDND	2	25	1	4	1	41	1,95238095238095	40	1,9047619047619	101	3,74074074074074	38	3,45454545454545
R_80UL4I0sT9t6gc9	1	25	1	4	4	31	1,47619047619048	27	1,28571428571429	69	2,55555555555556	46	4,18181818181818
R_C1XTWijOizTFhIZ	1	25	1	3	1	67	3,19047619047619	47	2,23809523809524	61	2,25925925925926	46	4,18181818181818
R_2R3QUTn1SYfdqMU	2	25	5	2		26	1,23809523809524	29	1,38095238095238	78	2,88888888888889	51	4,63636363636364
R_3Jx5nn4LsICXHQV	2	25	1	3		54	2,57142857142857	38	1,80952380952381	73	2,7037037037037	45	4,09090909090909
R_cBklAC8BXpVcaJj	2	25	1	4	1	29	1,38095238095238	31	1,47619047619048	100	3,7037037037037	45	4,09090909090909
R_vN88btZwcfqULMl	1	25	1	3		63	3	44	2,0952380952381	45	1,66666666666667	49	4,45454545454545
R_2XdFO0btSXD8P2D	2	25	1	5		22	1,04761904761905	32	1,52380952380952	98	3,62962962962963	48	4,36363636363636
R_0kteAegHpFe6m3f	2	25	1	3		46	2,19047619047619	31	1,47619047619048	70	2,59259259259259	45	4,09090909090909
R_2bJpr3700sbTbLN	1	25	1	3		63	3	57	2,71428571428571	106	3,92592592592593	41	3,72727272727273
R_uazoQsXQQDbwuFX	2	25	5	4		12	,571428571428571	26	1,23809523809524	36	1,33333333333333	43	3,90909090909091
R_x3r2Vtb2ahPibdv	2	25	5	2	4	16	,761904761904762	22	1,04761904761905	54	2	41	3,72727272727273
R_vw68UliJEd7bXiN	2	25	1	5		29	1,38095238095238	35	1,66666666666667	36	1,33333333333333	47	4,27272727272727
R_3dZmeN1DE3fcSqF	2	25	1	4		40	1,9047619047619	31	1,47619047619048	93	3,44444444444444	47	4,27272727272727
R_1k1SJziyTySwLbX	2	25	1	5	1	43	2,04761904761905	44	2,0952380952381	88	3,25925925925926	48	4,36363636363636
R_1DptYExnq56LMYa	2	25	1	4		38	1,80952380952381	38	1,80952380952381	62	2,2962962962963	47	4,27272727272727
R_2zSxCMEEeMruxhz	1	25	1	4	1	33	1,57142857142857	37	1,76190476190476	58	2,14814814814815	51	4,63636363636364
R_w4prd5NJCJkuMcp	2	25	1	5	1	18	,857142857142857	29	1,38095238095238	64	2,37037037037037	49	4,45454545454545
R_2E6l8WqAJYb2n3k	2	26	1	4		65	3,0952380952381	48	2,28571428571429	126	4,66666666666667	47	4,27272727272727
R_zTIlM7axG9PW2K5	1	26	1	5		6	,285714285714286	22	1,04761904761905	116	4,2962962962963	49	4,45454545454545
R_1P1d4tmeQuhy0cn	2	26	5	3		40	1,9047619047619	37	1,76190476190476	78	2,88888888888889	48	4,36363636363636
R_3sBQD0qKs8Z8x1U	2	26	1	5		31	1,47619047619048	25	1,19047619047619	81	3	38	3,45454545454545
R_z7pmdHuSuLLHkNb	2	26	1	3		48	2,28571428571429	39	1,85714285714286	69	2,55555555555556	46	4,18181818181818
R_1pETn74ihbdMZEp	2	26	1	4		42	2	50	2,38095238095238	42	1,55555555555556	41	3,72727272727273
R_2WT0dUxl97lUP9n	2	26	1	4		37	1,76190476190476	40	1,9047619047619	80	2,96296296296296	44	4
R_2RXp2nCZVWYvRYU	2	26	1	2		40	1,9047619047619	48	2,28571428571429	63	2,33333333333333	46	4,18181818181818
R_2s0EtGmtR65iv83	2	26	1	5		11	,523809523809524	29	1,38095238095238	66	2,44444444444444	36	3,27272727272727
R_3oG7KDlanIPgNCd	2	26	5	5		10	,476190476190476	22	1,04761904761905	48	1,77777777777778	44	4
R_31sxXr0Cq2naKOb	2	26	1	5		62	2,95238095238095	55	2,61904761904762	76	2,81481481481481	43	3,90909090909091
R_29aAv4y2qP2UiWg	2	26	1	2		62	2,95238095238095	43	2,04761904761905	122	4,51851851851852	49	4,45454545454545
R_b3j6eMmh9MmLsXf	1	26	2	4		41	1,95238095238095	51	2,42857142857143	92	3,40740740740741	37	3,36363636363636
R_3feoaRHW1lnFDk3	2	26	1	5		33	1,57142857142857	24	1,14285714285714	73	2,7037037037037	52	4,72727272727273
R_1guyKpCXe56vCAn	2	26	1	5		38	1,80952380952381	39	1,85714285714286	69	2,55555555555556	46	4,18181818181818
R_3pc0APHJF9uxlwe	1	26	1	5	5	55	2,61904761904762	34	1,61904761904762	94	3,48148148148148	39	3,54545454545455
R_z0y2TiHPOAv6pQR	2	26	1	4	1	26	1,23809523809524	31	1,47619047619048	105	3,88888888888889	45	4,09090909090909
R_u8lWNuOtcz3Zk77	2	26	1	4	5	20	,952380952380952	34	1,61904761904762	58	2,14814814814815	43	3,90909090909091
R_1lhiu753nik981r	2	26	1	5	4	30	1,42857142857143	36	1,71428571428571	89	3,2962962962963	47	4,27272727272727
R_29tYQ9zyzRVqyrQ	1	26	1	4		37	1,76190476190476	36	1,71428571428571	79	2,92592592592593	38	3,45454545454545
R_3p3DCJKWGcK7gxv	2	26	1	4		29	1,38095238095238	34	1,61904761904762	76	2,81481481481481	45	4,09090909090909
R_rig0u2LiMdtGw8x	2	26	5	4	4	34	1,61904761904762	32	1,52380952380952	107	3,96296296296296	49	4,45454545454545
R_1IhYtW96NK1QoxP	1	26	1	3	4	41	1,95238095238095	47	2,23809523809524	64	2,37037037037037	35	3,18181818181818
R_3KOxBnpztOkfvfb	2	26	5	3	4	24	1,14285714285714	36	1,71428571428571	99	3,66666666666667	41	3,72727272727273
R_2Y3Xrv3baDXl5nT	2	26	5	4	5	33	1,57142857142857	31	1,47619047619048	87	3,22222222222222	49	4,45454545454545
R_3oBBUz9Fir7RuSq	1	26	1	4	4	49	2,33333333333333	39	1,85714285714286	72	2,66666666666667	37	3,36363636363636
R_1cS61ysbe9j73CU	1	26	1	4		34	1,61904761904762	36	1,71428571428571	89	3,2962962962963	47	4,27272727272727
R_1F9Wht3XVuLqw4a	1	26	1	3		36	1,71428571428571	37	1,76190476190476	99	3,66666666666667	41	3,72727272727273
R_31QtNsFBQ0n1ZhI	1	26	1	5	1	61	2,9047619047619	54	2,57142857142857	79	2,92592592592593	40	3,63636363636364
R_2ASiN9eikZLX2WL	2	26	1	5	5	27	1,28571428571429	31	1,47619047619048	40	1,48148148148148	52	4,72727272727273
R_3shs7OgXsun66Pf	2	26	1	3		40	1,9047619047619	36	1,71428571428571	85	3,14814814814815	37	3,36363636363636
R_1In1y4cvN8DY17F	2	26	5	5	5	53	2,52380952380952	45	2,14285714285714	48	1,77777777777778	45	4,09090909090909
R_1C9KlAwHFKFdCXB	2	26	1	3	5	44	2,0952380952381	41	1,95238095238095	73	2,7037037037037	42	3,81818181818182
R_1ddgYuI597bdKqQ	2	26	2	4	4	22	1,04761904761905	36	1,71428571428571	43	1,59259259259259	46	4,18181818181818
R_2h5r4XNQBPvuQEh	2	26	5	3	5	37	1,76190476190476	38	1,80952380952381	76	2,81481481481481	51	4,63636363636364
R_OwWOgpXD7tP8dfb	2	26	1	4	1	46	2,19047619047619	47	2,23809523809524	93	3,44444444444444	47	4,27272727272727
R_UMB9yGOE8WxXocN	1	26	1	4	4	39	1,85714285714286	46	2,19047619047619	104	3,85185185185185	44	4
R_1CwR6jaspmWlNHd	1	26	1	3		54	2,57142857142857	36	1,71428571428571	73	2,7037037037037	40	3,63636363636364
R_2tfCcGelPdM32P3	2	26	5	4		50	2,38095238095238	25	1,19047619047619	36	1,33333333333333	47	4,27272727272727
R_27ptkNsQCPKaosB	2	26	1	4		37	1,76190476190476	47	2,23809523809524	41	1,51851851851852	45	4,09090909090909
R_1GTddApHXO2LlHI	2	26	1	4		26	1,23809523809524	25	1,19047619047619	109	4,03703703703704	47	4,27272727272727
R_eWnbJ9zo0cURzeF	1	26	1	3		48	2,28571428571429	48	2,28571428571429	78	2,88888888888889	48	4,36363636363636
R_1Om11NGuZXihoCH	2	26	1	5	1	34	1,61904761904762	27	1,28571428571429	75	2,77777777777778	46	4,18181818181818
R_1CpTtrpC9rhVEDC	2	26	1	3		46	2,19047619047619	25	1,19047619047619	48	1,77777777777778	46	4,6
R_1FwFGo7ssFDkr7m	1	26	1	4	5	25	1,19047619047619	29	1,38095238095238	42	1,55555555555556	44	4,4
R_3I5bexbtVMtwWBQ	2	27	5	5		29	1,38095238095238	31	1,47619047619048	69	2,55555555555556	39	3,54545454545455
R_25MccjDdTOoS6rV	2	27	5	4		31	1,47619047619048	35	1,66666666666667	86	3,18518518518519	48	4,36363636363636
R_2rBpdiKxdefaiGz	1	27	1	5		21	1	25	1,19047619047619	106	3,92592592592593	45	4,09090909090909
R_2SxcScp0gOEovlJ	2	27	1	3		17	,80952380952381	26	1,23809523809524	120	4,44444444444444	39	3,54545454545455
R_uwyMqccrp83LjQl	2	27	1	5		58	2,76190476190476	43	2,04761904761905	84	3,11111111111111	45	4,09090909090909
R_0uohiUWEMfQnKJH	2	27	5	4		52	2,47619047619048	61	2,9047619047619	87	3,22222222222222	44	4
R_2ymFEBQbfJmX1TA	2	27	1	5		34	1,61904761904762	31	1,47619047619048	58	2,14814814814815	41	3,72727272727273
R_3qOT7kikJ9YWBaU	2	27	1	5		14	,666666666666667	33	1,57142857142857	54	2	48	4,36363636363636
R_2bZWmxs2gWi49B2	2	27	1	5		16	,761904761904762	26	1,23809523809524	79	2,92592592592593	47	4,27272727272727
R_6xLUDFUccuDwEO5	2	27	1	5		41	1,95238095238095	39	1,85714285714286	59	2,18518518518519	49	4,45454545454545
R_OcJoGkGrsuDZPP3	2	27	1	5		20	,952380952380952	31	1,47619047619048	108	4	42	3,81818181818182
R_12kWDC6iI3cNHel	2	27	1	3		53	2,52380952380952	45	2,14285714285714	126	4,66666666666667	47	4,27272727272727
R_CjimP14a8lXMFdn	2	27	1	3	4	34	1,61904761904762	42	2	69	2,55555555555556	39	3,54545454545455
R_2EGGEpfbUpFjqkj	2	27	5	3	1	40	1,9047619047619	42	2	44	1,62962962962963	51	4,63636363636364
R_2f7AuRpZbJrtTmQ	1	27	1	5	1	48	2,28571428571429	30	1,42857142857143	55	2,03703703703704	40	3,63636363636364
R_BDoseJvTBbLRv9v	2	27	1	3	1	48	2,28571428571429	44	2,0952380952381	112	4,14814814814815	49	4,45454545454545
R_2wEMvIjGGkXXmWR	1	27	1	3		33	1,57142857142857	27	1,28571428571429	47	1,74074074074074	36	3,27272727272727
R_24o943ZZiyVjMeO	2	27	5	4	5	34	1,61904761904762	44	2,0952380952381	62	2,2962962962963	41	3,72727272727273
R_0Jo6qQ6x0lnqbYZ	2	27	1	5		55	2,61904761904762	49	2,33333333333333	77	2,85185185185185	32	2,90909090909091
R_1IpjwNNNaptw85w	2	27	1	3	4	22	1,04761904761905	31	1,47619047619048	115	4,25925925925926	51	4,63636363636364
R_8v4wBaJw1SzLwQx	1	27	1	5	6	30	1,42857142857143	26	1,23809523809524	43	1,59259259259259	43	3,90909090909091
R_2qrTv45EDpNBlw6	2	27	1	5	5	51	2,42857142857143	51	2,42857142857143	93	3,44444444444444	49	4,45454545454545
R_12xo00CZWyE2oJZ	2	27	5	5	4	41	1,95238095238095	28	1,33333333333333	87	3,22222222222222	33	3
R_3KH1sEF6NrWzn8w	2	27	1	4	4	65	3,0952380952381	38	1,80952380952381	103	3,81481481481481	46	4,18181818181818
R_6szB2mtqLFtwZoZ	2	27	1	3	1	20	,952380952380952	27	1,28571428571429	112	4,14814814814815	47	4,27272727272727
R_12bPwlRYmCQKBOg	1	27	1	3	4	32	1,52380952380952	29	1,38095238095238	37	1,37037037037037	40	3,63636363636364
R_3pEFaXu0MR7QeJz	1	27	1	4	4	34	1,61904761904762	31	1,47619047619048	75	2,77777777777778	43	3,90909090909091
R_qVmFDoXbtknvCcV	2	27	1	5	1	19	,904761904761905	27	1,28571428571429	101	3,74074074074074	45	4,09090909090909
R_2YxDvwwptxXSP4K	2	27	1	5	5	32	1,52380952380952	29	1,38095238095238	104	3,85185185185185	48	4,36363636363636
R_2f7hOcX3pwttDn6	1	27	1	5	1	33	1,57142857142857	35	1,66666666666667	101	3,74074074074074	42	3,81818181818182
R_3jUkLNqoV3JwYbm	1	27	1	4	5	34	1,61904761904762	40	1,9047619047619	96	3,55555555555556	45	4,09090909090909
R_b9jt6OVdP0oSK6R	2	27	1	5	1	27	1,28571428571429	32	1,52380952380952	52	1,92592592592593	50	4,54545454545455
R_3nvbKCUdlicT4fL	2	27	1	3	1	43	2,04761904761905	35	1,66666666666667	56	2,07407407407407	45	4,09090909090909
R_1psNXxTmFkhJs0S	2	27	2	3		66	3,14285714285714	48	2,28571428571429	114	4,22222222222222	40	3,63636363636364
R_1mXFMmf0dNQ1cGo	2	27	5	4		51	2,42857142857143	29	1,38095238095238	111	4,11111111111111	50	4,54545454545455
R_bmbZIfm01l8GrSx	2	27	1	3	4	33	1,57142857142857	29	1,38095238095238	61	2,25925925925926	51	4,63636363636364
R_Zy3eyZokHJvVAU9	2	27	2	4		17	,80952380952381	26	1,23809523809524	74	2,74074074074074	51	4,63636363636364
R_85NMHqDHjbNJxyF	2	28	1	4		69	3,28571428571429	50	2,38095238095238	64	2,37037037037037	47	4,27272727272727
R_1eXEoExqZgWPS3H	1	28	1	3		50	2,38095238095238	44	2,0952380952381	104	3,85185185185185	47	4,27272727272727
R_2wSjurgsXDLOSNf	2	28	5	6		35	1,66666666666667	32	1,52380952380952	83	3,07407407407407	51	4,63636363636364
R_pGDEFGEVfvFcC5j	2	28	1	5		35	1,66666666666667	38	1,80952380952381	67	2,48148148148148	43	3,90909090909091
R_25vCYy0q3orIwCo	2	28	1	3		55	2,61904761904762	46	2,19047619047619	73	2,7037037037037	49	4,45454545454545
R_3dWkGvsAwO3az0A	2	28	1	4		54	2,57142857142857	53	2,52380952380952	78	2,88888888888889	40	3,63636363636364
R_2SuU9oL0zixnItk	2	28	1	6		35	1,66666666666667	40	1,9047619047619	83	3,07407407407407	43	3,90909090909091
R_2qlckEEvpEydA31	2	28	1	3		42	2	46	2,19047619047619	103	3,81481481481481	40	3,63636363636364
R_AzGEod1Kkbsk2rv	1	28	1	5		28	1,33333333333333	26	1,23809523809524	70	2,59259259259259	46	4,18181818181818
R_32Lp5GsSLZI48yI	1	28	1	3		50	2,38095238095238	25	1,19047619047619	51	1,88888888888889	32	2,90909090909091
R_3HXD1DTqDehrn7z	2	28	1	3		60	2,85714285714286	45	2,14285714285714	52	1,92592592592593	51	4,63636363636364
R_1NgEMNOv5dY5CQd	1	28	2	3		52	2,47619047619048	64	3,04761904761905	121	4,48148148148148	46	4,18181818181818
R_2rVoMaSe7z7raKR	1	28	1	4	6	16	,761904761904762	27	1,28571428571429	74	2,74074074074074	38	3,45454545454545
R_2s0A5FwVItlqN4I	1	28	1	3	5	39	1,85714285714286	31	1,47619047619048	59	2,18518518518519	39	3,54545454545455
R_3kiHje6ceCZVKfS	1	28	1	4		48	2,28571428571429	45	2,14285714285714	61	2,25925925925926	37	3,36363636363636
R_30oTGJrO0jTPfGB	2	28	2	5	5	33	1,57142857142857	30	1,42857142857143	67	2,48148148148148	48	4,36363636363636
R_3dWX6ilwW55NXyc	2	28	1	4		44	2,0952380952381	29	1,38095238095238	72	2,66666666666667	49	4,45454545454545
R_2S6oPUcUMmt3YoA	2	28	1	5	5	15	,714285714285714	21	1	83	3,07407407407407	44	4
R_1rc945ePrjVv5qc	2	28	1	5	1	24	1,14285714285714	40	1,9047619047619	100	3,7037037037037	43	3,90909090909091
R_wN7qsIoNFR9yVRn	2	28	1	4	4	46	2,19047619047619	50	2,38095238095238	79	2,92592592592593	38	3,45454545454545
R_1ClJJtNm5L5Seq6	2	28	1	3	1	42	2	44	2,0952380952381	71	2,62962962962963	48	4,36363636363636
R_Ahyvjli3xmfoQPn	2	28	5	3	1	38	1,80952380952381	28	1,33333333333333	97	3,59259259259259	49	4,45454545454545
R_30nP9w0dXKNzuUi	2	28	1	3	4	40	1,9047619047619	30	1,42857142857143	54	2	49	4,45454545454545
R_1mmHBQkhpGUnm22	1	28	1	5	1	36	1,71428571428571	40	1,9047619047619	70	2,59259259259259	43	3,90909090909091
R_2wQv7JIpCOpeyu7	2	28	5	3	4	14	,666666666666667	38	1,80952380952381	85	3,14814814814815	49	4,45454545454545
R_1rpHqu4UiEwrsLV	1	28	1	3	4	4	,19047619047619	21	1	32	1,18518518518519	54	4,90909090909091
R_2Ymh44HeExAhYvR	1	28	2	5		12	,571428571428571	21	1	82	3,03703703703704	47	4,27272727272727
R_1gtg8nfHseOyngH	2	28	1	5	5	39	1,85714285714286	26	1,23809523809524	83	3,07407407407407	45	4,09090909090909
R_W03iwJJedUshAyJ	2	28	1	3		31	1,47619047619048	34	1,61904761904762	53	1,96296296296296	49	4,45454545454545
R_DnPNTOLXRxma1jz	2	28	1	5	1	26	1,23809523809524	39	1,85714285714286	75	2,77777777777778	41	3,72727272727273
R_2tKxvsFsyTII6UI	1	28	1	3		33	1,57142857142857	40	1,9047619047619	27	1	47	4,27272727272727
R_1qh48ltZyxXoJSQ	2	28	1	3	1	35	1,66666666666667	26	1,23809523809524	70	2,59259259259259	49	4,45454545454545
R_247MSaPQO7DeUxk	2	28	5	5	1	14	,666666666666667	34	1,61904761904762	104	3,85185185185185	45	4,09090909090909
R_2ElP4r4ytGL63bI	2	28	1	3	1	50	2,38095238095238	45	2,14285714285714	95	3,51851851851852	44	4
R_6RSridBRrpdmtMt	2	28	1	3	7	54	2,57142857142857	51	2,42857142857143	78	2,88888888888889	41	3,72727272727273
R_0lwV1SZOcMVVrpL	2	28	5	4	4	48	2,28571428571429	50	2,38095238095238	68	2,51851851851852	45	4,09090909090909
R_XC9eyZ6e3Eejz7H	1	28	5	3	4	17	,80952380952381	23	1,0952380952381	63	2,33333333333333	48	4,36363636363636
R_3Rg7DdbPYoX8yAE	2	28	2	5	5	35	1,66666666666667	26	1,23809523809524	68	2,51851851851852	47	4,27272727272727
R_28A5Ph2ZB50F96X	1	28	1	3	4	33	1,57142857142857	25	1,19047619047619	69	2,55555555555556	39	3,54545454545455
R_1LT2orIoe6Co1nI	2	28	1	3		35	1,66666666666667	37	1,76190476190476	40	1,48148148148148	49	4,45454545454545
R_3jcDep83jTon9UO	1	28	1	3	5	42	2	41	1,95238095238095	44	1,62962962962963	36	3,27272727272727
R_OlnEt0ltdNTLVsJ	2	28	5	3		15	,714285714285714	21	1	111	4,11111111111111	37	3,7
R_DSuz7WpLPRt0xPz	2	28	5	3		45	2,14285714285714	53	2,52380952380952	112	4,14814814814815	35	3,5
R_3HXOyaZdzwfSE9i	2	29	1	5		57	2,71428571428571	53	2,52380952380952	83	3,07407407407407	40	3,63636363636364
R_3NUHBRsRSxFlA4N	2	29	1	6		43	2,04761904761905	41	1,95238095238095	76	2,81481481481481	44	4
R_ehuFVwbRMqzyebL	2	29	1	5		42	2	45	2,14285714285714	92	3,40740740740741	46	4,18181818181818
R_AmoE190la7t7R7P	1	29	1	3		16	,761904761904762	27	1,28571428571429	91	3,37037037037037	43	3,90909090909091
R_tQEoOlxYHclivsJ	2	29	1	5		26	1,23809523809524	27	1,28571428571429	83	3,07407407407407	47	4,27272727272727
R_2Ttksd5F7M5BrZh	2	29	2	3		31	1,47619047619048	34	1,61904761904762	97	3,59259259259259	44	4
R_1lipgwdJwhL6Cw9	1	29	5	4		42	2	31	1,47619047619048	46	1,7037037037037	47	4,27272727272727
R_2BllncNw5qzbeB8	2	29	1	6		56	2,66666666666667	35	1,66666666666667	63	2,33333333333333	41	3,72727272727273
R_24zENcfOdUgl7Il	1	29	1	3		52	2,47619047619048	48	2,28571428571429	105	3,88888888888889	40	3,63636363636364
R_2Epgc1cHkwM67Ej	1	29	1	5		52	2,47619047619048	50	2,38095238095238	65	2,40740740740741	43	3,90909090909091
R_30hPhPTtQt6YQGl	2	29	1	5		12	,571428571428571	25	1,19047619047619	99	3,66666666666667	46	4,18181818181818
R_1dtUnxx3Y94Udxt	2	29	5	4		34	1,61904761904762	41	1,95238095238095	85	3,14814814814815	52	4,72727272727273
R_1rDLO3D6eIJspy2	1	29	1	4		16	,761904761904762	21	1	75	2,77777777777778	37	3,36363636363636
R_3MtykHZEisOrOcm	2	29	1	3		51	2,42857142857143	61	2,9047619047619	83	3,07407407407407	44	4
R_1DJgoQ3SvMAUDIT	2	29	5	5		34	1,61904761904762	31	1,47619047619048	85	3,14814814814815	44	4
R_3KZb3hoVDGHJPWn	2	29	1	3	4	22	1,04761904761905	44	2,0952380952381	116	4,2962962962963	43	3,90909090909091
R_2ZCELewtSmiK5qN	1	29	1	5	6	36	1,71428571428571	37	1,76190476190476	80	2,96296296296296	43	3,90909090909091
R_2PsMGlLOvgpxy5F	1	29	1	4	5	27	1,28571428571429	27	1,28571428571429	100	3,7037037037037	44	4
R_2teYAMjTbosR42W	1	29	2	4	5	28	1,33333333333333	28	1,33333333333333	48	1,77777777777778	46	4,18181818181818
R_0TJZUUO9Y3il5rX	2	29	1	5	1	31	1,47619047619048	32	1,52380952380952	102	3,77777777777778	48	4,36363636363636
R_AKYVjrnIttFVQGd	2	29	2	3	1	18	,857142857142857	29	1,38095238095238	117	4,33333333333333	43	3,90909090909091
R_1QDBjm2FEklrTGq	2	29	2	3	5	52	2,47619047619048	52	2,47619047619048	92	3,40740740740741	46	4,18181818181818
R_3hsA5UR9qttPVn8	2	29	2	3	4	48	2,28571428571429	56	2,66666666666667	98	3,62962962962963	49	4,45454545454545
R_3Kr3pc3UUHqiwoL	1	29	1	3	5	19	,904761904761905	21	1	81	3	48	4,36363636363636
R_8oCmRjdAPJjRUVr	2	29	2	3	4	35	1,66666666666667	26	1,23809523809524	60	2,22222222222222	49	4,45454545454545
R_2PjwBCXOFuPFyFn	1	29	1	5	4	57	2,71428571428571	46	2,19047619047619	111	4,11111111111111	44	4
R_3ExOoW0Tto3z6UH	2	29	5	4	4	19	,904761904761905	35	1,66666666666667	66	2,44444444444444	49	4,45454545454545
R_2OMu9pEiWZh9L3W	2	29	5	5	1	32	1,52380952380952	26	1,23809523809524	57	2,11111111111111	46	4,18181818181818
R_1JW3YS4zD82lIqo	2	29	1	5	6	11	,523809523809524	21	1	52	1,92592592592593	42	3,81818181818182
R_3ltSAq0DHNEyWDA	2	29	1	4	4	35	1,66666666666667	27	1,28571428571429	70	2,59259259259259	48	4,36363636363636
R_1hQOZiBhWHjTyNc	1	29	1	6	5	61	2,9047619047619	52	2,47619047619048	66	2,44444444444444	41	3,72727272727273
R_bQuuTq0737dMuu5	2	29	1	3	1	25	1,19047619047619	31	1,47619047619048	91	3,37037037037037	53	4,81818181818182
R_3DZhg0WFbOL7P7X	2	29	1	4		42	2	40	1,9047619047619	41	1,51851851851852	47	4,27272727272727
R_2fprBIx6p1CE5Ei	2	29	1	5	6	44	2,0952380952381	35	1,66666666666667	59	2,18518518518519	50	4,54545454545455
R_2BexIwLIy5SjE3k	2	29	1	3		17	,80952380952381	23	1,0952380952381	69	2,55555555555556	48	4,36363636363636
R_0k7WnL4DZyjHnUJ	2	29	5	5	5	47	2,23809523809524	47	2,23809523809524	90	3,33333333333333	37	3,7
R_2pQs0wW4hYODoxw	2	30	1	6		73	3,47619047619048	58	2,76190476190476	76	2,81481481481481	50	4,54545454545455
R_274ihYzDmGQzxQq	2	30	2	6		5	,238095238095238	21	1	29	1,07407407407407	37	3,36363636363636
R_2X07sALmqzQFzPg	2	30	1	5		37	1,76190476190476	35	1,66666666666667	61	2,25925925925926	47	4,27272727272727
R_2YnXcOfYhgHuevP	2	30	1	4		40	1,9047619047619	41	1,95238095238095	122	4,51851851851852	55	5
R_3Ga0rT04wZnH69T	2	30	1	5		31	1,47619047619048	39	1,85714285714286	85	3,14814814814815	50	4,54545454545455
R_3nTUQtMJvMoABDS	2	30	1	3		32	1,52380952380952	30	1,42857142857143	75	2,77777777777778	49	4,45454545454545
R_1rJMy1k0eYjYKG3	2	30	5	5		43	2,04761904761905	40	1,9047619047619	69	2,55555555555556	47	4,27272727272727
R_3pmWFvXy7I6oapO	2	30	1	4		45	2,14285714285714	50	2,38095238095238	53	1,96296296296296	48	4,36363636363636
R_cLSje5RlB98ExW1	2	30	1	5		49	2,33333333333333	46	2,19047619047619	95	3,51851851851852	44	4
R_3LXBTo7Sod6Txb1	2	30	2	5		23	1,0952380952381	24	1,14285714285714	56	2,07407407407407	48	4,36363636363636
R_2QGnWffnT4WVwql	2	30	5	5		29	1,38095238095238	45	2,14285714285714	85	3,14814814814815	39	3,54545454545455
R_pcmVpnK8QH02uTn	2	30	1	5		25	1,19047619047619	27	1,28571428571429	104	3,85185185185185	51	4,63636363636364
R_1Nxqh9WtFlnGvHW	1	30	1	6	5	37	1,76190476190476	37	1,76190476190476	55	2,03703703703704	45	4,09090909090909
R_1HczUDUTcSP47cx	2	30	1	5	4	37	1,76190476190476	51	2,42857142857143	71	2,62962962962963	49	4,45454545454545
R_p009Rqv8oKpbUcN	2	30	5	3	5	36	1,71428571428571	32	1,52380952380952	56	2,07407407407407	50	4,54545454545455
R_3snAXsxWNIlSrMC	2	30	1	5	5	43	2,04761904761905	36	1,71428571428571	74	2,74074074074074	42	3,81818181818182
R_1kSyIBC9IFymDks	1	30	1	4		37	1,76190476190476	35	1,66666666666667	84	3,11111111111111	45	4,09090909090909
R_3nx5o4CbuTyFIAp	2	30	2	3	4	22	1,04761904761905	32	1,52380952380952	54	2	44	4
R_Wj7fUGXcIlz06w9	2	30	2	4	5	28	1,33333333333333	34	1,61904761904762	49	1,81481481481481	48	4,36363636363636
R_sS8SAiw7v8tu25j	1	30	5	3	4	45	2,14285714285714	53	2,52380952380952	95	3,51851851851852	39	3,54545454545455
R_30pcD3huWqEy0jT	2	30	1	4	1	30	1,42857142857143	24	1,14285714285714	46	1,7037037037037	44	4
R_1I75OQLUtyTGFJy	1	30	1	3	1	38	1,80952380952381	34	1,61904761904762	84	3,11111111111111	51	4,63636363636364
R_2xY70gxoQRPH38s	2	30	5	3	1	47	2,23809523809524	53	2,52380952380952	86	3,18518518518519	45	4,09090909090909
R_2cw5LVliLZv2nes	2	30	1	3		27	1,28571428571429	26	1,23809523809524	57	2,11111111111111	50	4,54545454545455
R_rqhMgRzwH8nChln	2	30	1	5	4	28	1,33333333333333	33	1,57142857142857	76	2,81481481481481	49	4,45454545454545
R_Xv82i3GbMnxZDRT	1	30	1	5	5	46	2,19047619047619	43	2,04761904761905	63	2,33333333333333	46	4,6
R_2Y9BenEJlE7BjyP	2	31	1	4		20	,952380952380952	36	1,71428571428571	116	4,2962962962963	52	4,72727272727273
R_3JCPh159gEHt9Zm	1	31	1	4		24	1,14285714285714	27	1,28571428571429	54	2	38	3,45454545454545
R_2w01hYHw1XgTEKW	2	31	5	5		51	2,42857142857143	45	2,14285714285714	102	3,77777777777778	42	3,81818181818182
R_3CCX6AbUXIUD5kd	2	31	5	5		23	1,0952380952381	29	1,38095238095238	88	3,25925925925926	50	4,54545454545455
R_2TG0AyteuGAjGhC	1	31	1	4		16	,761904761904762	29	1,38095238095238	41	1,51851851851852	42	3,81818181818182
R_2RVvkKLVsDGdjqy	2	31	2	4		38	1,80952380952381	44	2,0952380952381	58	2,14814814814815	37	3,36363636363636
R_1GuX2du8tFQIJPo	1	31	1	6		40	1,9047619047619	21	1	73	2,7037037037037	49	4,45454545454545
R_QoUH2DzDsCyginT	2	31	2	6		15	,714285714285714	24	1,14285714285714	55	2,03703703703704	44	4
R_2B4WZJQIeqfaxJ6	2	31	1	6		28	1,33333333333333	24	1,14285714285714	49	1,81481481481481	50	4,54545454545455
R_12KK0VchCMf7l4X	2	31	1	3		47	2,23809523809524	38	1,80952380952381	47	1,74074074074074	42	3,81818181818182
R_2ruxHBE8t5lAA9k	1	31	2	3		10	,476190476190476	23	1,0952380952381	49	1,81481481481481	47	4,27272727272727
R_2Vt3SmUbR8weHIn	2	31	2	2		8	,380952380952381	21	1	71	2,62962962962963	24	2,18181818181818
R_rlOaQeSC3Ztwt4l	2	31	5	5		34	1,61904761904762	27	1,28571428571429	69	2,55555555555556	44	4
R_1kSpn6cROSl0M14	1	31	1	4	5	42	2	31	1,47619047619048	33	1,22222222222222	45	4,09090909090909
R_279gnoyzmaIQng2	2	31	1	5	1	20	,952380952380952	29	1,38095238095238	89	3,2962962962963	44	4
R_etliU9wRo82XBW9	2	31	1	3	4	66	3,14285714285714	56	2,66666666666667	83	3,07407407407407	44	4
R_24I2zQgnpLjSCUP	2	31	5	3	5	17	,80952380952381	44	2,0952380952381	77	2,85185185185185	46	4,18181818181818
R_2Xnti4ZwIKRVh75	1	31	5	4	1	28	1,33333333333333	31	1,47619047619048	110	4,07407407407407	34	3,09090909090909
R_3ixqxoPl5bYR8KN	1	31	1	3	4	45	2,14285714285714	33	1,57142857142857	51	1,88888888888889	45	4,09090909090909
R_3lWUzDlG6JstqFF	2	31	5	3	4	49	2,33333333333333	32	1,52380952380952	46	1,7037037037037	40	3,63636363636364
R_1k0Ng8LdmIaunCJ	2	31	5	3	4	26	1,23809523809524	36	1,71428571428571	100	3,7037037037037	45	4,09090909090909
R_2twXLfuc2xEso8F	1	31	5	4	5	29	1,38095238095238	36	1,71428571428571	103	3,81481481481481	35	3,18181818181818
R_pi7OIdHhKqFZ0Bj	1	31	1	3	5	23	1,0952380952381	28	1,33333333333333	52	1,92592592592593	42	3,81818181818182
R_2ClZJO4lD8Bl0po	1	31	1	4	1	41	1,95238095238095	29	1,38095238095238	54	2	41	3,72727272727273
R_1hNqgm2UiTQUJ8o	1	31	1	3	1	54	2,57142857142857	46	2,19047619047619	125	4,62962962962963	44	4
R_3smIsEYADLjHCeo	1	31	1	3	1	55	2,61904761904762	43	2,04761904761905	133	4,92592592592593	41	3,72727272727273
R_a97O5Hkf7c9YoeZ	2	31	1	5	1	42	2	35	1,66666666666667	48	1,77777777777778	40	3,63636363636364
R_3NU8dAZh4cfoQXm	2	31	1	4	1	31	1,47619047619048	26	1,23809523809524	81	3	42	4,2
R_2UfGOxJihs4zbA0	1	32	1	3		31	1,47619047619048	30	1,42857142857143	47	1,74074074074074	43	3,90909090909091
R_1o6kaAD6Yezrrw8	2	32	2	3		29	1,38095238095238	28	1,33333333333333	76	2,81481481481481	44	4
R_25SoHPzQE0DwREh	2	32	1	6		24	1,14285714285714	35	1,66666666666667	54	2	49	4,45454545454545
R_0MnUt9QiQVxEJoZ	2	32	1	6		41	1,95238095238095	43	2,04761904761905	77	2,85185185185185	48	4,36363636363636
R_e8rqSTi8h6z4UZX	2	32	2	3		16	,761904761904762	26	1,23809523809524	96	3,55555555555556	49	4,45454545454545
R_z7G6qeX1xURxeG5	2	32	1	6		10	,476190476190476	23	1,0952380952381	53	1,96296296296296	43	3,90909090909091
R_3JE4nl68pGVmPmL	2	32	1	4		34	1,61904761904762	31	1,47619047619048	119	4,40740740740741	53	4,81818181818182
R_29ssGowndwrHA8a	2	32	1	5		16	,761904761904762	25	1,19047619047619	52	1,92592592592593	43	3,90909090909091
R_1g2AfvKyNrjV5BD	1	32	2	3		46	2,19047619047619	41	1,95238095238095	57	2,11111111111111	49	4,45454545454545
R_3RxdiBUBv5NcX0A	2	32	5	6		40	1,9047619047619	33	1,57142857142857	67	2,48148148148148	49	4,45454545454545
R_3FLlo3Tegj5aFU8	2	32	1	5	1	47	2,23809523809524	34	1,61904761904762	59	2,18518518518519	43	3,90909090909091
R_RawQmj7rKUfUBrz	2	32	3	4	5	42	2	35	1,66666666666667	116	4,2962962962963	40	3,63636363636364
R_336W1wpiK51P3hw	1	32	2	3	7	8	,380952380952381	22	1,04761904761905	60	2,22222222222222	45	4,09090909090909
R_cMd9Bz6UDvCgZEd	2	32	1	4	5	41	1,95238095238095	30	1,42857142857143	54	2	44	4
R_2P1KG35Qlm9FbRq	2	32	2	2	6	52	2,47619047619048	45	2,14285714285714	77	2,85185185185185	46	4,18181818181818
R_1JFyF3MYLIPn06j	1	32	1	3	5	36	1,71428571428571	38	1,80952380952381	42	1,55555555555556	45	4,09090909090909
R_3jW3qQKsnjEXj0B	2	32	1	3	4	33	1,57142857142857	39	1,85714285714286	83	3,07407407407407	51	4,63636363636364
R_2S9wVp0wZB3DoCb	2	32	1	5	5	42	2	33	1,57142857142857	75	2,77777777777778	46	4,18181818181818
R_3oMEUhTRRt7o7ep	2	32	5	5	5	34	1,61904761904762	21	1	89	3,2962962962963	50	4,54545454545455
R_AzX1oUNHSK0ofnz	1	32	5	5	1	38	1,80952380952381	40	1,9047619047619	52	1,92592592592593	41	3,72727272727273
R_1JRSldbwBuVWwoY	2	32	2	4	4	43	2,04761904761905	50	2,38095238095238	72	2,66666666666667	43	3,90909090909091
R_2Y8KiAvtALyfq37	2	32	5	2		9	,428571428571429	21	1	45	1,66666666666667	50	4,54545454545455
R_2Sce6aSmqw38C4L	2	32	2	3		31	1,47619047619048	30	1,42857142857143	35	1,2962962962963	43	3,90909090909091
R_3sjIEezsZjjzoSu	2	32	1	4	4	16	,761904761904762	35	1,66666666666667	48	1,77777777777778	48	4,36363636363636
R_3OqOAnIWRkGkGzI	2	32	1	4	4	45	2,14285714285714	38	1,80952380952381	114	4,22222222222222	48	4,36363636363636
R_11ds81i7R9GscVb	2	32	1	4	6	34	1,61904761904762	30	1,42857142857143	63	2,33333333333333	42	3,81818181818182
R_27EjVeS7n9ZzTee	2	32	2	5	1	20	,952380952380952	29	1,38095238095238	57	2,11111111111111	53	4,81818181818182
R_1C4tuf6QCs8QsVO	2	32	1	5	1	27	1,28571428571429	27	1,28571428571429	72	2,66666666666667	54	4,90909090909091
R_PMR9UnMJ7dMqwBH	2	33	5	3		57	2,71428571428571	56	2,66666666666667	57	2,11111111111111	46	4,18181818181818
R_3m2DmMjsvSzNH3W	2	33	1	4		21	1	27	1,28571428571429	84	3,11111111111111	45	4,09090909090909
R_3QYpFcG8de6GM4g	1	33	1	6		34	1,61904761904762	25	1,19047619047619	96	3,55555555555556	44	4
R_2zAT2IxMqBisgza	1	33	5	6		33	1,57142857142857	25	1,19047619047619	41	1,51851851851852	47	4,27272727272727
R_xG91CG3KRhYzGx3	1	33	1	4		24	1,14285714285714	32	1,52380952380952	84	3,11111111111111	40	3,63636363636364
R_viwGOKcIvSPnEXf	1	33	2	6		52	2,47619047619048	45	2,14285714285714	67	2,48148148148148	42	3,81818181818182
R_3KrvBTyLOvF0gb0	2	33	5	5		9	,428571428571429	30	1,42857142857143	45	1,66666666666667	49	4,45454545454545
R_1Xsf4E7bq8oq6DT	2	33	5	4		21	1	27	1,28571428571429	79	2,92592592592593	46	4,18181818181818
R_3fBicd6azNoVDzI	2	33	5	6		52	2,47619047619048	35	1,66666666666667	44	1,62962962962963	48	4,36363636363636
R_31iQ9Xft31sf36t	2	33	1	5		53	2,52380952380952	45	2,14285714285714	98	3,62962962962963	42	3,81818181818182
R_2OGrij1fSjwnuFz	2	33	5	4	6	13	,619047619047619	32	1,52380952380952	74	2,74074074074074	54	4,90909090909091
R_2RUoqEaRe8a1H5N	2	33	5	6	4	11	,523809523809524	35	1,66666666666667	117	4,33333333333333	51	4,63636363636364
R_3p390nRslPYhZo8	1	33	2	3	1	43	2,04761904761905	42	2	115	4,25925925925926	41	3,72727272727273
R_1PRSZwBjbepNR4S	2	33	1	3	5	23	1,0952380952381	25	1,19047619047619	90	3,33333333333333	47	4,27272727272727
R_W3eIqOl4WgQB8jv	2	33	2	5		24	1,14285714285714	25	1,19047619047619	52	1,92592592592593	47	4,27272727272727
R_1gcNFgOG6wMwh5k	2	33	1	5	4	36	1,71428571428571	29	1,38095238095238	67	2,48148148148148	50	4,54545454545455
R_agTuwFGTdT9h6uJ	2	33	1	3	4	30	1,42857142857143	39	1,85714285714286	46	1,7037037037037	46	4,18181818181818
R_3fqGMPcLtQQkOaH	2	33	1	6	4	24	1,14285714285714	24	1,14285714285714	98	3,62962962962963	42	3,81818181818182
R_3CW9QagtXOTE3JC	2	33	1	6	1	44	2,0952380952381	51	2,42857142857143	68	2,51851851851852	52	4,72727272727273
R_riF8qXBf7nywefn	1	33	1	3	1	24	1,14285714285714	41	1,95238095238095	80	2,96296296296296	44	4
R_3IQp8Pew3FtTmGk	1	33	1	3	4	9	,428571428571429	25	1,19047619047619	34	1,25925925925926	46	4,18181818181818
R_UlnArDek2dQ7fdD	2	33	2	6		43	2,04761904761905	37	1,76190476190476	47	1,74074074074074	49	4,45454545454545
R_2zMFoiepcl149Fr	1	33	1	1	1	59	2,80952380952381	47	2,23809523809524	56	2,07407407407407	29	2,9
R_8ppY3GJfwuR7YaZ	1	34	1	3		58	2,76190476190476	51	2,42857142857143	89	3,2962962962963	50	4,54545454545455
R_1ln0g2yWBuHcLod	2	34	2	6		17	,80952380952381	22	1,04761904761905	42	1,55555555555556	49	4,45454545454545
R_2cAPL71aPgSNX25	2	34	5	6		36	1,71428571428571	40	1,9047619047619	55	2,03703703703704	46	4,18181818181818
R_2fKaQK7Ub8ZTjAp	2	34	5	4		46	2,19047619047619	35	1,66666666666667	57	2,11111111111111	42	3,81818181818182
R_2Pe7N1zfxoaRTsS	2	34	1	4		52	2,47619047619048	60	2,85714285714286	75	2,77777777777778	43	3,90909090909091
R_NVWHUekmr5MYmbL	2	34	2	6		17	,80952380952381	25	1,19047619047619	31	1,14814814814815	51	4,63636363636364
R_1IXFBGVqP9Rr2yl	2	34	2	4		14	,666666666666667	23	1,0952380952381	92	3,40740740740741	47	4,27272727272727
R_3HZCroPkxtHikDw	2	34	2	3	4	22	1,04761904761905	24	1,14285714285714	54	2	40	3,63636363636364
R_2ZOH5dO2l3Z4ZMY	1	34	1	3	6	36	1,71428571428571	32	1,52380952380952	57	2,11111111111111	41	3,72727272727273
R_1oI7pyJ9gTRJ7To	2	34	1	3	6	32	1,52380952380952	33	1,57142857142857	63	2,33333333333333	49	4,45454545454545
R_3m1xXiq6x933PTz	2	34	2	2		49	2,33333333333333	36	1,71428571428571	125	4,62962962962963	35	3,18181818181818
R_UWx0DtfOk043Xm9	2	34	1	5	1	32	1,52380952380952	31	1,47619047619048	120	4,44444444444444	53	4,81818181818182
R_3gT2zcOUWroAvg0	2	34	1	4	4	55	2,61904761904762	28	1,33333333333333	71	2,62962962962963	53	4,81818181818182
R_2wsHgfGKTARExFi	2	34	1	6	1	17	,80952380952381	26	1,23809523809524	61	2,25925925925926	49	4,45454545454545
R_2AGy3rR0pSvl2Wx	2	34	5	4	4	7	,333333333333333	21	1	82	3,03703703703704	50	4,54545454545455
R_1DCEwUmh92rYk0z	2	34	1	3	4	51	2,42857142857143	43	2,04761904761905	95	3,51851851851852	37	3,7
R_1H753pNU7WKKuRH	1	35	1	3		47	2,23809523809524	50	2,38095238095238	72	2,66666666666667	43	3,90909090909091
R_3O6saNLpg3xGiZU	2	35	1	6		16	,761904761904762	29	1,38095238095238	68	2,51851851851852	46	4,18181818181818
R_1gToIf4E4oHstEG	1	35	5	3		24	1,14285714285714	23	1,0952380952381	53	1,96296296296296	36	3,27272727272727
R_3egYzoPOhanl6j7	2	35	2	6		48	2,28571428571429	63	3	54	2	42	3,81818181818182
R_2vjl2eALeXKH653	2	35	1	3		10	,476190476190476	23	1,0952380952381	82	3,03703703703704	50	4,54545454545455
R_1lv2yvcGreLNDrc	1	35	1	5		35	1,66666666666667	32	1,52380952380952	65	2,40740740740741	47	4,27272727272727
R_1mIvsgjiFxolGQ7	2	35	1	6		21	1	21	1	39	1,44444444444444	42	3,81818181818182
R_2RWm6llzMMP8cb6	2	35	1	6		48	2,28571428571429	24	1,14285714285714	84	3,11111111111111	45	4,09090909090909
R_2pMihn6BUWoiB7R	2	35	2	6		35	1,66666666666667	35	1,66666666666667	65	2,40740740740741	41	3,72727272727273
R_1IDUA0QeoiQnvWR	2	35	1	6		21	1	23	1,0952380952381	43	1,59259259259259	48	4,36363636363636
R_6h6hYYCcGoX3zwd	1	35	2	4	6	37	1,76190476190476	21	1	82	3,03703703703704	52	4,72727272727273
R_3dM6ZqQE7xlDuX7	2	35	1	5	1	14	,666666666666667	26	1,23809523809524	105	3,88888888888889	42	3,81818181818182
R_3nq2DY8oAQUFaxn	2	35	1	5		19	,904761904761905	29	1,38095238095238	55	2,03703703703704	41	3,72727272727273
R_tYx4RnrNcDU6E3D	2	35	1	4	6	43	2,04761904761905	34	1,61904761904762	48	1,77777777777778	48	4,36363636363636
R_2U3lhzKOa8RHp6W	2	35	2	2	1	55	2,61904761904762	44	2,0952380952381	69	2,55555555555556	51	4,63636363636364
R_10pBhM5TAUZZ5bh	1	35	2	3	4	7	,333333333333333	22	1,04761904761905	95	3,51851851851852	40	3,63636363636364
R_2Emdo3ib1tFGv74	2	35	1	6	5	33	1,57142857142857	62	2,95238095238095	104	3,85185185185185	42	3,81818181818182
R_3fBHxTVqAiYqqhP	2	35	5	4	4	52	2,47619047619048	30	1,42857142857143	58	2,14814814814815	41	3,72727272727273
R_cCHrnkrQNb3zngZ	2	35	2	3	5	22	1,04761904761905	31	1,47619047619048	53	1,96296296296296	50	4,54545454545455
R_3qURGetQXlAj0f7	2	35	1	3	4	23	1,0952380952381	32	1,52380952380952	74	2,74074074074074	46	4,18181818181818
R_2bH1VWN4hbcPwdC	2	35	2	5	5	29	1,38095238095238	26	1,23809523809524	71	2,62962962962963	47	4,27272727272727
R_spO9L8cc9LA68bT	2	35	5	6	6	21	1	26	1,23809523809524	64	2,37037037037037	42	3,81818181818182
R_xc4wbZW8jbEX95f	2	35	3	3	5	43	2,04761904761905	31	1,47619047619048	117	4,33333333333333	47	4,27272727272727
R_e99BBwOExb0NQpX	2	35	2	5		13	,619047619047619	30	1,42857142857143	128	4,74074074074074	49	4,9
R_3KVm18V2Hyjiiuf	2	36	1	4		36	1,71428571428571	33	1,57142857142857	92	3,40740740740741	48	4,36363636363636
R_2wAz6iPdEcVIAE1	2	36	1	6		42	2	21	1	86	3,18518518518519	46	4,18181818181818
R_1qXsICKZyaDggi4	2	36	2	4		21	1	26	1,23809523809524	74	2,74074074074074	50	4,54545454545455
R_0oflG83I1dvZ7DX	2	36	5	6		27	1,28571428571429	27	1,28571428571429	75	2,77777777777778	44	4
R_1LSZ6jzbEnwd9Eq	2	36	2	5	5	18	,857142857142857	35	1,66666666666667	79	2,92592592592593	45	4,09090909090909
R_1QDtix55TBXzn7z	1	36	1	3	5	27	1,28571428571429	21	1	100	3,7037037037037	41	3,72727272727273
R_XSro1KcJsI6e2Hf	2	36	5	3	4	68	3,23809523809524	33	1,57142857142857	72	2,66666666666667	37	3,36363636363636
R_1exEIMN1jpq0CEu	2	36	2	6	1	75	3,57142857142857	54	2,57142857142857	108	4	43	3,90909090909091
R_eIP7ifMe8c0U9zj	2	36	5	4	4	33	1,57142857142857	45	2,14285714285714	109	4,03703703703704	48	4,36363636363636
R_2ePXb30f20cKP8Y	1	36	1	6	6	15	,714285714285714	26	1,23809523809524	42	1,55555555555556	46	4,18181818181818
R_2ht2TZ6du4kZEFb	1	36	5	3	5	21	1	24	1,14285714285714	49	1,81481481481481	37	3,7
R_2A06hiJpu8oVGJq	2	37	1	6		30	1,42857142857143	25	1,19047619047619	102	3,77777777777778	46	4,18181818181818
R_el0B2vbT3aWLQPv	2	37	2	4		29	1,38095238095238	33	1,57142857142857	88	3,25925925925926	37	3,36363636363636
R_wNLr7n9P605VU09	2	37	5	6		23	1,0952380952381	21	1	81	3	50	4,54545454545455
R_2y3lZtYFfVwfvMN	2	37	2	5		27	1,28571428571429	33	1,57142857142857	49	1,81481481481481	47	4,27272727272727
R_OwotnZmopwIdSsV	2	37	5	3		26	1,23809523809524	44	2,0952380952381	85	3,14814814814815	42	3,81818181818182
R_2ceg9Jb6k9NybZz	2	37	1	6		33	1,57142857142857	36	1,71428571428571	49	1,81481481481481	49	4,45454545454545
R_2QQ9RXYnMZeyLmA	2	37	1	6		46	2,19047619047619	57	2,71428571428571	80	2,96296296296296	51	4,63636363636364
R_11hVv2uRJtym3OI	1	37	1	3	4	15	,714285714285714	38	1,80952380952381	87	3,22222222222222	48	4,36363636363636
R_Q9WsbSLp7BotY5j	1	37	2	4	6	17	,80952380952381	26	1,23809523809524	67	2,48148148148148	53	4,81818181818182
R_3Dw5C6uKom1GlV4	2	37	5	3	4	39	1,85714285714286	50	2,38095238095238	75	2,77777777777778	39	3,54545454545455
R_WclOOdJ8oYqHcqJ	1	37	5	5	5	28	1,33333333333333	38	1,80952380952381	47	1,74074074074074	38	3,45454545454545
R_DcwjWjQn8CasFX3	2	37	2	4	1	38	1,80952380952381	41	1,95238095238095	62	2,2962962962963	41	3,72727272727273
R_2UYR1YcT4EiDJVj	2	37	1	3	1	52	2,47619047619048	52	2,47619047619048	108	4	47	4,27272727272727
R_1mF6A9Kdk20eybJ	1	38	5	3		21	1	26	1,23809523809524	82	3,03703703703704	43	3,90909090909091
R_30wq2Ku1bFrh6tA	2	38	1	3	4	9	,428571428571429	25	1,19047619047619	105	3,88888888888889	41	3,72727272727273
R_1LZtfHkxgY2GBho	2	38	5	2	5	40	1,9047619047619	48	2,28571428571429	127	4,7037037037037	44	4
R_2uxOb7ZxsybKSP1	2	38	1	3	1	44	2,0952380952381	57	2,71428571428571	46	1,7037037037037	49	4,45454545454545
R_PvdeFv2WR76ONDb	2	38	2	6	4	29	1,38095238095238	28	1,33333333333333	83	3,07407407407407	48	4,36363636363636
R_3lWWqT10Zr9LjOG	1	38	1	3	4	53	2,52380952380952	51	2,42857142857143	126	4,66666666666667	44	4,4
R_6LT2rzgZWAi11QZ	2	39	2	3		59	2,80952380952381	76	3,61904761904762	100	3,7037037037037	48	4,36363636363636
R_sdH7KX9i7cZQZRT	2	39	1	3		37	1,76190476190476	46	2,19047619047619	83	3,07407407407407	48	4,36363636363636
R_3ehn42XSPR74vps	2	39	1	4		10	,476190476190476	27	1,28571428571429	40	1,48148148148148	45	4,09090909090909
R_08lxI38hc1EW0GR	2	39	1	3		55	2,61904761904762	55	2,61904761904762	48	1,77777777777778	44	4
R_1eDEZhbpmQ3udqo	2	39	2	4		28	1,33333333333333	49	2,33333333333333	94	3,48148148148148	46	4,18181818181818
R_equr02wY9E1LfCF	2	39	1	6		28	1,33333333333333	31	1,47619047619048	32	1,18518518518519	46	4,18181818181818
R_2ATpiXhumOch2yN	2	39	2	5	4	7	,333333333333333	26	1,23809523809524	42	1,55555555555556	50	4,54545454545455
R_2fcA3e6xxxhiCVB	2	39	2	2	1	27	1,28571428571429	48	2,28571428571429	101	3,74074074074074	52	4,72727272727273
R_1i2IYKG8Wuaa7IF	2	39	2	5	7	18	,857142857142857	28	1,33333333333333	79	2,92592592592593	43	3,90909090909091
R_37ZsGxcnux9PqSt	1	39	2	2	5	43	2,04761904761905	43	2,04761904761905	88	3,25925925925926	46	4,18181818181818
R_2uW1LUlvqpfqCIF	2	39	1	3	4	33	1,57142857142857	25	1,19047619047619	63	2,33333333333333	44	4
R_2tXrvtU7AaAjkOt	1	39	2	5	1	11	,523809523809524	25	1,19047619047619	35	1,2962962962963	45	4,09090909090909
R_9RWdKyFMIK39WTf	2	39	1	3		22	1,04761904761905	36	1,71428571428571	84	3,11111111111111	52	4,72727272727273
R_2VxOT55DiIRnbUp	2	39	1	5	5	36	1,71428571428571	27	1,28571428571429	42	1,55555555555556	51	4,63636363636364
R_3P4AFRJlP668Ieo	2	40	2	4		17	,80952380952381	24	1,14285714285714	45	1,66666666666667	41	3,72727272727273
R_3Oejx33nQqg7Gne	2	40	2	6		26	1,23809523809524	24	1,14285714285714	68	2,51851851851852	35	3,18181818181818
R_11gwOfO4dolF2Md	2	40	1	4		19	,904761904761905	33	1,57142857142857	45	1,66666666666667	46	4,18181818181818
R_0DlphZzn248yXPX	2	40	2	5		39	1,85714285714286	44	2,0952380952381	30	1,11111111111111	40	3,63636363636364
R_3pbrz9g3LSoTOdP	2	40	3	6		30	1,42857142857143	33	1,57142857142857	65	2,40740740740741	48	4,36363636363636
R_3iwGt4pyKsurA16	1	40	2	4	6	14	,666666666666667	27	1,28571428571429	38	1,40740740740741	48	4,36363636363636
R_PHRAQGXXGpoEXXr	1	40	5	3	4	53	2,52380952380952	48	2,28571428571429	52	1,92592592592593	43	3,90909090909091
R_OxwLGUcVxEymfFn	2	40	2	5		22	1,04761904761905	24	1,14285714285714	95	3,51851851851852	29	2,63636363636364
R_1oj7rgUP23Gvjw4	1	40	1	5	4	2	,0952380952380952	21	1	31	1,14814814814815	45	4,09090909090909
R_24nRKFQY1I0Fmwa	2	40	5	3	5	33	1,57142857142857	36	1,71428571428571	97	3,59259259259259	42	3,81818181818182
R_3HB0CvwNECIC0Cu	1	41	2	2		15	,714285714285714	23	1,0952380952381	52	1,92592592592593	50	4,54545454545455
R_3scSnAqja96nTRT	2	41	2	6		37	1,76190476190476	25	1,19047619047619	50	1,85185185185185	43	3,90909090909091
R_1LGoJBrPRb8DAFh	2	41	2	6		20	,952380952380952	32	1,52380952380952	51	1,88888888888889	47	4,27272727272727
R_3dX7Ii3YYkRXUCa	1	41	1	3	4	49	2,33333333333333	47	2,23809523809524	86	3,18518518518519	48	4,36363636363636
R_D6pnRcq5inCX2A9	2	41	1	4	4	42	2	32	1,52380952380952	52	1,92592592592593	45	4,09090909090909
R_2qn5e6jyaNECPf0	1	41	1	3	1	21	1	46	2,19047619047619	80	2,96296296296296	47	4,27272727272727
R_3DwGKVXUK5Mmczj	2	42	2	3		20	,952380952380952	22	1,04761904761905	43	1,59259259259259	45	4,09090909090909
R_czHwnYR7OJby4ut	2	42	1	5		51	2,42857142857143	41	1,95238095238095	95	3,51851851851852	42	3,81818181818182
R_XwcheJzfY5KWUnf	2	42	2	4	5	18	,857142857142857	24	1,14285714285714	59	2,18518518518519	48	4,36363636363636
R_6xrq4GlWn4jjOwh	1	42	2	4	4	19	,904761904761905	24	1,14285714285714	62	2,2962962962963	43	3,90909090909091
R_3konGsiO2nnZuRk	1	42	2	3	4	11	,523809523809524	21	1	105	3,88888888888889	50	4,54545454545455
R_1nP05aYCEZCPxBO	2	43	1	5		54	2,57142857142857	58	2,76190476190476	77	2,85185185185185	52	4,72727272727273
R_3lxZwh4NMdHrqdz	2	43	2	6		20	,952380952380952	29	1,38095238095238	108	4	49	4,45454545454545
R_1LeARdi3pXcir9S	2	43	1	5		12	,571428571428571	40	1,9047619047619	69	2,55555555555556	45	4,09090909090909
R_2wTXGimtmHmCmFx	2	43	5	6	4	20	,952380952380952	22	1,04761904761905	29	1,07407407407407	53	4,81818181818182
R_3qgnBvMrYMUlZyX	2	43	1	5	6	41	1,95238095238095	39	1,85714285714286	49	1,81481481481481	43	3,90909090909091
R_3j1YCJJUdUA4ZY8	2	43	2	3	5	43	2,04761904761905	48	2,28571428571429	100	3,7037037037037	40	3,63636363636364
R_ZejHVf54RfhFegN	2	43	1	4	5	1	,0476190476190476	22	1,04761904761905	45	1,66666666666667	46	4,18181818181818
R_Rf54ZGb4nAIuzV7	1	43	2	6	7	22	1,04761904761905	29	1,38095238095238	76	2,81481481481481	42	3,81818181818182
R_2qaAsNiD7029pqR	2	43	2	5	1	37	1,76190476190476	35	1,66666666666667	52	1,92592592592593	46	4,18181818181818
R_2QVF0Ery9i68b2Z	2	44	1	6		42	2	26	1,23809523809524	109	4,03703703703704	38	3,45454545454545
R_sbUmT4DwJkND6jD	2	44	2	5		25	1,19047619047619	39	1,85714285714286	107	3,96296296296296	47	4,27272727272727
R_ZgbJjrbAFtSYGf7	2	44	1	6		21	1	23	1,0952380952381	37	1,37037037037037	47	4,27272727272727
R_3plMT6BXS7ftb0l	1	44	2	3		8	,380952380952381	21	1	27	1	54	4,90909090909091
R_2YECPRz1VazrQ2I	1	44	2	2		5	,238095238095238	24	1,14285714285714	33	1,22222222222222	47	4,27272727272727
R_DOkWjVw6p9iGK3f	2	44	1	3		31	1,47619047619048	52	2,47619047619048	108	4	40	3,63636363636364
R_2PhCk2KZ6V7WCgT	2	44	5	6		0	0	22	1,04761904761905	35	1,2962962962963	50	4,54545454545455
R_xhIIJd9gnePbbCV	2	44	5	5	4	24	1,14285714285714	29	1,38095238095238	102	3,77777777777778	47	4,27272727272727
R_3p6eIv5f2wLEF2B	1	44	4	2	1	34	1,61904761904762	34	1,61904761904762	50	1,85185185185185	43	3,90909090909091
R_3lS1N1XZ9qaWmsO	2	44	1	3	7	5	,238095238095238	23	1,0952380952381	106	3,92592592592593	49	4,45454545454545
R_3qysCIxeGV4zKiM	1	44	2	2	6	1	,0476190476190476	25	1,19047619047619	103	3,81481481481481	50	4,54545454545455
R_6DuRqb6NrdxRE3f	1	44	1	3	9	8	,380952380952381	21	1	62	2,2962962962963	48	4,36363636363636
R_1kFCd8WpuaTILQ2	2	45	1	3		24	1,14285714285714	34	1,61904761904762	40	1,48148148148148	47	4,27272727272727
R_22DGMKi6Drk3TOP	2	45	2	3	5	41	1,95238095238095	31	1,47619047619048	118	4,37037037037037	42	3,81818181818182
R_1DooYVNrE6NSyPc	2	45	2	6	4	58	2,76190476190476	38	1,80952380952381	112	4,14814814814815	50	4,54545454545455
R_3MmbQct9hBL91cM	2	45	2	3	5	17	,80952380952381	32	1,52380952380952	47	1,74074074074074	50	4,54545454545455
R_3J8ydtQ7tk23ZPS	2	45	2	3		34	1,61904761904762	31	1,47619047619048	120	4,44444444444444	51	4,63636363636364
R_2wbElmbsVEBVWnT	2	45	2	3	1	20	,952380952380952	21	1	112	4,14814814814815	48	4,36363636363636
R_1g2eK58xGeavLg6	2	46	1	6		19	,904761904761905	28	1,33333333333333	39	1,44444444444444	38	3,45454545454545
R_2eQm4ZVfP8Z5iEl	2	46	2	3		25	1,19047619047619	30	1,42857142857143	39	1,44444444444444	39	3,54545454545455
R_2rId5iZXytB1DfU	1	46	3	3		13	,619047619047619	24	1,14285714285714	45	1,66666666666667	48	4,36363636363636
R_1daWOrBVWJerJ4r	2	46	2	6		38	1,80952380952381	36	1,71428571428571	61	2,25925925925926	46	4,18181818181818
R_2SkNm0PSZe8xOMW	2	46	4	5		37	1,76190476190476	40	1,9047619047619	51	1,88888888888889	47	4,27272727272727
R_1NrWBXCGqi7Lxy5	2	46	5	6		21	1	25	1,19047619047619	30	1,11111111111111	48	4,36363636363636
R_2UWw8f4QC1e0nM3	2	46	2	3	5	0	0	25	1,19047619047619	108	4	51	4,63636363636364
R_3OqxVKrDiAadmVv	1	46	2	5	5	13	,619047619047619	21	1	83	3,07407407407407	49	4,45454545454545
R_Qj2fxRIZQ6MhmVj	1	46	2	3	5	10	,476190476190476	22	1,04761904761905	78	2,88888888888889	38	3,45454545454545
R_3DjpHeh1x8HYy4m	2	47	2	6		30	1,42857142857143	27	1,28571428571429	42	1,55555555555556	48	4,36363636363636
R_pFPFlU1uhEDC4Rb	2	47	2	2		14	,666666666666667	21	1	36	1,33333333333333	46	4,18181818181818
R_3pb7BYJ2SOEBO2B	2	47	2	6	5	58	2,76190476190476	47	2,23809523809524	65	2,40740740740741	43	3,90909090909091
R_30wbDmWZq2uEKda	2	48	5	5		37	1,76190476190476	27	1,28571428571429	39	1,44444444444444	40	3,63636363636364
R_6SANfJkgu2pZxVT	2	48	1	5		37	1,76190476190476	38	1,80952380952381	126	4,66666666666667	50	4,54545454545455
R_2xYt5561H6yuFEP	2	48	5	3		50	2,38095238095238	39	1,85714285714286	52	1,92592592592593	45	4,09090909090909
R_2DRIShOYgOdf7N4	2	48	2	2	4	15	,714285714285714	32	1,52380952380952	86	3,18518518518519	47	4,27272727272727
R_1djkGNRR1MD2idt	1	48	1	3	4	36	1,71428571428571	27	1,28571428571429	61	2,25925925925926	51	4,63636363636364
R_6g1T63pEKZcykzn	2	48	1	2	6	10	,476190476190476	26	1,23809523809524	43	1,59259259259259	50	4,54545454545455
R_1r7am8NX3QJD59W	2	49	2	5		16	,761904761904762	35	1,66666666666667	115	4,25925925925926	49	4,45454545454545
R_2WYdSPVxxVhqaSQ	2	49	2	5		46	2,19047619047619	38	1,80952380952381	96	3,55555555555556	40	3,63636363636364
R_3MzXcIjn87QnTeG	1	49	2	3		29	1,38095238095238	29	1,38095238095238	51	1,88888888888889	43	3,90909090909091
R_31cMhRuk3tbgBj3	2	49	5	5	6	31	1,47619047619048	39	1,85714285714286	81	3	54	4,90909090909091
R_1mxcg6f3Y5QmELV	2	50	2	4		23	1,0952380952381	25	1,19047619047619	79	2,92592592592593	49	4,45454545454545
R_29uhwpGQ3eOPfDy	2	50	2	2		31	1,47619047619048	27	1,28571428571429	67	2,48148148148148	46	4,18181818181818
R_1mF4kfAGw5l6SCm	2	50	5	5		48	2,28571428571429	34	1,61904761904762	107	3,96296296296296	40	3,63636363636364
R_1fiLjAE4RKuSy4M	2	50	2	3		45	2,14285714285714	28	1,33333333333333	96	3,55555555555556	46	4,18181818181818
R_vvrPP4qlfMo6u9X	2	50	2	2	1	63	3	51	2,42857142857143	91	3,37037037037037	40	3,63636363636364
R_ymxVTsRvSF3EFRD	1	50	2	2	4	34	1,61904761904762	40	1,9047619047619	105	3,88888888888889	47	4,27272727272727
R_3KI0POkOxW0b7LG	2	51	2	3		51	2,42857142857143	43	2,04761904761905	90	3,33333333333333	50	4,54545454545455
R_1T9PU1GLjnUXYel	2	51	2	5		16	,761904761904762	25	1,19047619047619	47	1,74074074074074	45	4,09090909090909
R_33lFdNTPoeLSvzo	1	51	3	2		19	,904761904761905	22	1,04761904761905	27	1	50	4,54545454545455
R_3r0BgIs8Ht4b0mS	1	51	1	3		33	1,57142857142857	31	1,47619047619048	91	3,37037037037037	47	4,27272727272727
R_Re4iIAfrHkkaQgh	1	51	1	3	5	61	2,9047619047619	58	2,76190476190476	91	3,37037037037037	40	3,63636363636364
R_PTlAhLJMNtSNmHT	2	51	2	2	4	42	2	31	1,47619047619048	81	3	40	3,63636363636364
R_PG1rHaKoVsD5n8t	2	51	2	3	4	45	2,14285714285714	57	2,71428571428571	129	4,77777777777778	54	4,90909090909091
R_29j1sDCnXxWqvtV	2	52	3	2		20	,952380952380952	25	1,19047619047619	36	1,33333333333333	48	4,36363636363636
R_2QSbcwjiQfCwrOu	2	52	2	3		16	,761904761904762	26	1,23809523809524	42	1,55555555555556	49	4,45454545454545
R_31arrLPqI5uvWRw	1	53	2	3		16	,761904761904762	26	1,23809523809524	81	3	51	4,63636363636364
R_29uepO04RGT4s1o	2	53	2	3		7	,333333333333333	28	1,33333333333333	81	3	49	4,45454545454545
R_1QnHIIjyypFgdBW	2	53	2	3		31	1,47619047619048	30	1,42857142857143	67	2,48148148148148	48	4,36363636363636
R_VNZ8LzgMKvCluQ9	2	53	2	3		14	,666666666666667	30	1,42857142857143	87	3,22222222222222	52	4,72727272727273
R_PHErKma7o0oyBZD	2	53	2	3	4	26	1,23809523809524	24	1,14285714285714	86	3,18518518518519	52	4,72727272727273
R_24nRuDJ3SlPciRH	1	53	2	5	6	10	,476190476190476	22	1,04761904761905	38	1,40740740740741	49	4,45454545454545
R_1esZoTOb5rcW7VL	2	54	2	6		37	1,76190476190476	30	1,42857142857143	32	1,18518518518519	45	4,09090909090909
R_2vZa8YLVFk8Zozq	1	54	2	2	7	26	1,23809523809524	24	1,14285714285714	54	2	43	3,90909090909091
R_1C4mD5aIVsCVhCt	2	55	2	5		47	2,23809523809524	33	1,57142857142857	72	2,66666666666667	50	4,54545454545455
R_ZfPFjdOZmYeM8XD	2	55	2	3		38	1,80952380952381	39	1,85714285714286	43	1,59259259259259	50	4,54545454545455
R_1o5dp6Doa9cX2Zp	2	56	2	3		14	,666666666666667	29	1,38095238095238	38	1,40740740740741	49	4,45454545454545
R_2Y5qIajGgI57TK2	2	56	2	3		12	,571428571428571	21	1	37	1,37037037037037	49	4,45454545454545
R_3Ryoz7jOH89s8ci	2	56	2	5		11	,523809523809524	21	1	41	1,51851851851852	44	4
R_3mmcT38inGcwqtK	2	56	2	5	6	28	1,33333333333333	30	1,42857142857143	112	4,14814814814815	50	4,54545454545455
R_pmhTwowmanyhlAJ	2	56	2	3		62	2,95238095238095	47	2,23809523809524	101	3,74074074074074	46	4,18181818181818
R_Xn2bC6LaQa4Odwd	1	56	4	3	6	24	1,14285714285714	34	1,61904761904762	44	1,62962962962963	45	4,09090909090909
R_2OVXZPvVuoSkNb9	1	57	4	2		21	1	22	1,04761904761905	39	1,44444444444444	47	4,27272727272727
R_1IzJjgEvvRoGmzW	1	57	2	6		7	,333333333333333	21	1	27	1	46	4,18181818181818
R_1Y9AmYIaR9GP3dn	2	57	4	5		10	,476190476190476	22	1,04761904761905	48	1,77777777777778	44	4
R_2ca2TL3EQyowOid	2	57	2	2		13	,619047619047619	26	1,23809523809524	98	3,62962962962963	47	4,27272727272727
R_3PudKaWoOBEBJJr	2	57	2	2	1	38	1,80952380952381	34	1,61904761904762	99	3,66666666666667	51	4,63636363636364
R_SUjPpNtRAFV30zv	2	58	2	4		40	1,9047619047619	32	1,52380952380952	49	1,81481481481481	41	3,72727272727273
R_2YxIhJRmxBn5Nla	2	58	2	2		22	1,04761904761905	23	1,0952380952381	58	2,14814814814815	47	4,27272727272727
R_1KTwPzJeR0paAi5	2	58	4	3	7	15	,714285714285714	27	1,28571428571429	63	2,33333333333333	50	4,54545454545455
R_6sYu79JlnBtT3nr	2	58	5	1	4	56	2,66666666666667	66	3,14285714285714	93	3,44444444444444	48	4,36363636363636
R_1FLqvFDgI4BJOfz	2	58	6	3	6	39	1,85714285714286	42	2	105	3,88888888888889	46	4,18181818181818
R_3lS7EKl97YLP3FS	1	58	3	3	1	26	1,23809523809524	47	2,23809523809524	84	3,11111111111111	37	3,36363636363636
R_2DMnJDHHILHLKJk	1	59	2	5		49	2,33333333333333	38	1,80952380952381	51	1,88888888888889	46	4,18181818181818
R_RsqgFyYkRJGE3Tj	2	60	2	5		40	1,9047619047619	43	2,04761904761905	119	4,40740740740741	45	4,09090909090909
R_2Bxqp9C2MpLixiE	2	60	2	3		21	1	35	1,66666666666667	73	2,7037037037037	42	3,81818181818182
R_3I0pQQqvYFuGYEz	1	60	2	3	8	16	,761904761904762	38	1,80952380952381	66	2,44444444444444	44	4
R_DIW1ZFVm8I0m66l	1	60	2	2	4	33	1,57142857142857	26	1,23809523809524	68	2,51851851851852	51	4,63636363636364
R_1H6RoZS6aqRNCfu	2	60	6	3	1	8	,380952380952381	27	1,28571428571429	52	1,92592592592593	51	4,63636363636364
R_3m9VoSi5F7bIE6R	2	60	2	3	1	27	1,28571428571429	30	1,42857142857143	84	3,11111111111111	50	4,54545454545455
R_2upLm9TesBghZTO	2	60	6	3		19	,904761904761905	28	1,33333333333333	63	2,33333333333333	39	3,9
R_2PsU4N2WLaZnZrO	1	61	2	3		22	1,04761904761905	25	1,19047619047619	103	3,81481481481481	46	4,18181818181818
R_2tfWFmmknFiY5jk	1	61	2	3		5	,238095238095238	23	1,0952380952381	30	1,11111111111111	49	4,45454545454545
R_bwqElj7Lqno2syR	1	61	2	3		16	,761904761904762	29	1,38095238095238	46	1,7037037037037	51	4,63636363636364
R_1hAzQ904GOn9gaH	2	61	3	3	5	11	,523809523809524	23	1,0952380952381	81	3	47	4,27272727272727
R_1opVqztDqz08dAB	1	61	2	2	4	11	,523809523809524	23	1,0952380952381	45	1,66666666666667	52	4,72727272727273
R_214HIi8Pbd3x6ZW	2	61	5	3	7	8	,380952380952381	23	1,0952380952381	60	2,22222222222222	49	4,45454545454545
R_3nkj02QH2vljJsJ	2	62	4	3		12	,571428571428571	23	1,0952380952381	47	1,74074074074074	49	4,45454545454545
R_1hHiyCHuMHYWaQx	2	62	1	5	8	32	1,52380952380952	27	1,28571428571429	71	2,62962962962963	47	4,27272727272727
R_UG9Ak3IEAUBLiCt	1	62	2	3	1	43	2,04761904761905	27	1,28571428571429	35	1,2962962962963	50	4,54545454545455
R_2zqAEZwVubjuSmH	2	63	2	5		40	1,9047619047619	35	1,66666666666667	64	2,37037037037037	47	4,27272727272727
R_2QyS8I4siSqH9oq	1	63	2	3		50	2,38095238095238	50	2,38095238095238	69	2,55555555555556	42	3,81818181818182
R_241c1dAyD1XY08W	2	64	2	3		12	,571428571428571	26	1,23809523809524	62	2,2962962962963	46	4,18181818181818
R_2QrIOsq8AvMPbbQ	1	64	2	5	5	5	,238095238095238	23	1,0952380952381	86	3,18518518518519	53	4,81818181818182
R_1F8JuRVtYFfrEHo	2	64	2	3		36	1,71428571428571	40	1,9047619047619	76	2,81481481481481	46	4,18181818181818
R_xFnb4kPtl2xreet	2	67	2	5		20	,952380952380952	27	1,28571428571429	28	1,03703703703704	46	4,18181818181818
R_2A1mKrFkfpV5RQm	1	67	2	2		30	1,42857142857143	38	1,80952380952381	71	2,62962962962963	48	4,36363636363636
R_CafSu0GWZX8VA9r	1	67	2	3		13	,619047619047619	24	1,14285714285714	50	1,85185185185185	44	4
R_3KNkgPM7o5SnYxR	1	70	2	5		16	,761904761904762	26	1,23809523809524	64	2,37037037037037	47	4,27272727272727
R_1kZYjIsWxZ0WGRP	1	85	2	1		23	1,0952380952381	37	1,76190476190476	107	3,96296296296296	45	4,09090909090909
R_3lVKXEP1Aotfg7z	1	67	2	3		6	,285714285714286	21	1	27	1	50	4,54545454545455
R_2YP5xUT3t4v5Tz2	2	63	2	2		36	1,71428571428571	44	2,0952380952381	68	2,51851851851852	53	4,81818181818182
